# Supplementary material for: Bcr-Abl Allosteric Inhibitors: Where We Are and Where We Are Going to
Source: Molecules. 2020 Sep 14;25(18):4210. doi: 10.3390/molecules25184210 (PMC7570842; doi:10.3390/molecules25184210)
Supplement: Supplementary file 1 [file molecules-25-04210-s001.zip]

Archive with 2 entries (2 files):
- File_SI.csv
- molecules-909766-supplementary materials-english done.docx
