# Supplementary material for: Bcr-Abl Allosteric Inhibitors: Where We Are and Where We Are Going to
Source: Molecules. 2020 Sep 14;25(18):4210. doi: 10.3390/molecules25184210 (PMC7570842; doi:10.3390/molecules25184210)
Supplement: Supplementary file 1 [file molecules-25-04210-s001.zip › File_SI.csv]

SMILES	Docking_score
CC(=O)c1ccc(cc1)NC(=O)c2cc(c(F)c(c2)N(C3)CC[C@@H]3O)-c4cc(cc[nH+]4)N(C5)CC[C@@H]5O	-10.70400778
CC(=O)c1ccc(cc1)NC(=O)c2cc(c(F)c(c2)N(C3)CC[C@@H]3O)-c4cc(cc[nH+]4)N(C5)CC[C@H]5O	-10.61812234
O[C@@H]1CCN(C1)c(c2C#N)c(F)cc(c2)C(=O)Nc(cc3)ccc3C(=O)C(C)(C)C	-10.33804333
O[C@H]1CCN(C1)c(cn2)ccc2C(=O)Nc(cc3)c(F)cc3-c(ccn4)cc4C	-10.30525697
CC(=O)Nc1ccc(nc1)Oc(ccc2)cc2C(=O)Nc3ccc(nc3)N(C4)CC[C@@H]4O	-10.29630742
CC(C)c1ccc(cc1)NC(=O)c2cc(cc(Cl)c2)[C@@H](N)[N@@H+](C3)CC[C@H]3O	-10.24612741
CC(=O)c1ccc(cc1)NC(=O)c2cc(c(F)c(c2)N(C3)CC[C@H]3O)-c4cc(cc[nH+]4)N(C5)CC[C@@H]5O	-10.23617915
O[C@H]1CCN(C1)c(c2C#N)c(F)cc(c2)C(=O)Nc(cc3)ccc3C(=O)C(C)(C)C	-10.2132526
CC(C)(C)C(=O)c1c(F)cc(cc1)NC(=O)c2ccc(cc2)N(C3)CC[C@H]3O	-10.1698511
CC(C)(C)C(=O)c1ccc(cc1)NC(=O)c2ccc(cc2)N(C3)CC[C@H]3O	-10.15813654
CC(C)c1cc(F)c(cc1)NC(=O)Nc(c2)ncc(Cl)c2N(C3)CC[C@@H]3O	-10.13994556
CC(C)(C)C(=O)c1ccc(cc1)NC(=O)c2cc(c(O)cc2)N(C3)CC[C@H]3O	-10.10402735
CC(C)(C)C(=O)c1c(F)cc(cc1)NC(=O)c2ccc(cc2)N(C3)CC[C@@H]3O	-10.10249295
CC(C)(C)c1ccc(cc1)NC(=O)c2cc(c(nc2)OC)N(C3)CC[C@H]3O	-10.07224358
CC(C)(C)C(=O)c1ccc(cc1)C(=O)Nc(c2)ncc(Cl)c2N(C3)CC[C@H]3O	-10.05257548
CC(=O)c1ccc(cc1)NC(=O)c2cc(c(F)c(c2)N(C3)CC[C@H]3O)-c4cc(cc[nH+]4)N(C5)CC[C@H]5O	-9.997368301
C[NH2+]Cc(c(F)cc1)cc1C(=O)Nc(c2)ncc(F)c2NC(=O)c3ccc(nc3)N(C4)CC[C@@H]4O	-9.991714081
CC(C)(C)C(=O)c1ccc(cc1)NC(=O)c2cc(c(O)cc2)N(C3)CC[C@@H]3O	-9.96193168
CC(C)(C)c1ccc(cc1)NC(=O)c2ccc(cn2)Oc(ncn3)cc3N(CC4)CCC4O	-9.939710733
CC(=O)Nc1ccc(nc1)Oc(ccc2)cc2C(=O)Nc3ccc(nc3)N(C4)CC[C@H]4O	-9.935712365
CC(C)(C)c1ccc(cc1)NC(=O)c2cc(c(nc2)OC)N(C3)CC[C@@H]3O	-9.932192219
CC(C)NC(=O)c1ccc(cc1)C(=O)Nc(ccc2)cc2-c(ncc3)cc3C(=O)N(C4)CC[C@@H]4O	-9.916275871
CC(C)CC(=O)c1ccc(cc1)NC(=O)c2cc(F)c(nc2)N(C3)CC[C@@H]3O	-9.915059684
CC(C)(C)c1ccc(cc1)NC(=O)c2cc(ncc2)-c3ccc(cn3)N(C4)CC[C@@H]4O	-9.908513363
CC(C)(C)C(=O)c1ccc(cc1)NC(=O)c2cc(c([O-])cc2)[N@@H+](C3)CC[C@H]3O	-9.896864683
O[C@@H]1CCN(C1)c(nc2)ccc2NC(=O)c3cc(ccc3)-c(cc4)cc(F)c4CC[NH2+]C	-9.873920508
CC(C)(C)c1c(F)cc(cc1)C(=O)Nc(c2)ccc(OC)c2N(C3)CC[C@@H]3O	-9.866209306
O[C@@H]1CCN(C1)c(cn2)ccc2C(=O)Nc3cc(ccc3)Nc(cc4)ccc4C(=O)OC	-9.858317321
CC(C)(C)C(=O)c1ccc(cc1)C(=O)Nc(c2)ncc(Cl)c2N(C3)CC[C@@H]3O	-9.852368015
CC(C)c1ccc(cc1)NC(=O)c2cc(cc(Cl)c2)[C@H]([NH3+])N(C3)CC[C@@H]3O	-9.851972096
CC(C)C(=O)c1ccc(cc1)NC(=O)c2cccc(n2)-c(cc3)ccc3C(=O)N(C4)CC[C@@H]4O	-9.84861062
CC(C)CC(=O)c1ccc(cc1)NC(=O)c2cc(F)c(nc2)N(C3)CC[C@H]3O	-9.841661438
O[C@@H]1CCN(C1)c(ccc2)cc2C(=O)Nc3c(F)cc(nc3)-c(ccn4)cc4C	-9.831063142
N#Cc1ccc(cc1)NC(=O)c2cc([N@@H+](C3)CC[C@H]3O)c(cc2)Nc(ncc4)cc4C(=O)N(C5)CC[C@H]5O	-9.831005352
N#Cc1cc(ccn1)Nc(c2)ccc(F)c2C(=O)Nc(nc3)ccc3N(C4)CC[C@H]4O	-9.800132942
CC(C)([NH3+])c1ccc(cc1)NC(=O)c2c(Cl)cc(cc2)N(C3)CC[C@H]3O	-9.788458191
O[C@H]1CCN(C1)c(nc2)ccc2NC(=O)c3cc(ccc3)-c(cc4)cc(F)c4CC[NH2+]C	-9.782562145
CC(=O)Oc(cc1)ccc1NC(=O)c2cc(F)c(c(F)c2)-c3cc(cc[nH+]3)N(C4)CC[C@@H]4O	-9.754221223
N#Cc1ccc(cc1)NC(=O)c2cc([N@@H+](C3)CC[C@H]3O)c(cc2)Nc(ncc4)cc4C(=O)N(C5)CC[C@@H]5O	-9.724496098
CC(C)(C)c1c(C)cc(cc1)C(=O)Nc(c2)ncc(F)c2N(C3)CC[C@H]3O	-9.716378206
O[C@H]1CCN(C1)c(ccc2)cc2C(=O)Nc3c(F)cc(nc3)-c(ccn4)cc4C	-9.713005752
CN(C)c(cc1)ccc1C(=O)Nc(cnc2)cc2-c3cc(cc[nH+]3)N(C4)CC[C@@H]4O	-9.706195886
CC(C)(C)c1ccc(nc1)NC(=O)c2cc(Cl)c(cc2)N(C3)CC[C@@H]3O	-9.702195295
N#Cc1ccc(cc1)NC(=O)c2cc([N@H+](C3)CC[C@H]3O)c(cc2)Nc(ncc4)cc4C(=O)N(C5)CC[C@H]5O	-9.696906602
CC(C)(C)c1ccc(nc1)NC(=O)c2cc(Cl)c(cc2)N(C3)CC[C@H]3O	-9.667319816
c1csc(c1C)-c2cc(c(F)cn2)NC(=O)c3ccc(cn3)N(C4)CC[C@H]4O	-9.663256637
N#Cc1ccc(cn1)-c(ccc2)cc2C(=O)Nc(nc3)ccc3N(C4)CC[C@H]4O	-9.653283146
N#Cc1ccc(cc1)NC(=O)c2cc([N@H+](C3)CC[C@@H]3O)c(cc2)Nc(ncc4)cc4C(=O)N(C5)CC[C@@H]5O	-9.647582191
CC(C)(C)C(=O)c1ccc(cc1)NC(=O)c2cc(c([O-])cc2)[N@H+](C3)CC[C@@H]3O	-9.644585866
CC(C)c1ccc(cc1)NC(=O)c2cc(cc(Cl)c2)[C@H]([NH3+])N(C3)CC[C@H]3O	-9.637790535
CC(C)(C)c1c(C)cc(cc1)C(=O)Nc(c2)ncc(F)c2N(C3)CC[C@@H]3O	-9.630745294
CC(C)(C)Cc(cc1)ccc1C(=O)Nc2cc(ncc2)N(C3)CC[C@@H]3O	-9.625177581
CC(=O)[C@@H](C)c1cc(ncc1)NC(=O)c2cccc(n2)NC(=O)c3ccc(cc3)N(C4)CC[C@H]4O	-9.619507711
CC(=O)[C@H](C)c1cc(ncc1)NC(=O)c2cccc(n2)NC(=O)c3ccc(cc3)N(C4)CC[C@H]4O	-9.598140535
N#Cc1ccc(cc1)NC(=O)c2cc(ccc2)Oc(cc3)ccc3C(=O)N(C4)CC[C@@H]4O	-9.581031011
C[NH2+]Cc(c(F)cc1)cc1C(=O)Nc(c2)ncc(F)c2NC(=O)c3ccc(nc3)N(C4)CC[C@H]4O	-9.576731504
Cc1cc(C)cc(c1)NC(=O)c2cc(ccc2)NC(=O)c3ccc(cn3)N(C4)CC[C@H]4O	-9.572032946
CC(C)(C)c1ccc(cn1)NC(=O)c2cc(Cl)c(cn2)N(C3)CC[C@H]3O	-9.567398892
COC(=O)c1ccc(cc1)NC(=O)c2cc(F)c(cc2)-c3cc(cnc3)N(C4)CC[C@@H]4O	-9.557520219
OC1CCN(CC1)c(c2C#N)cc(cc2)NC(=O)c3ccc(nc3)C(=O)C(C)C	-9.544987625
O[C@H]1CCN(C1)c(cn2)ccc2C(=O)Nc3cc(ccc3)Nc(cc4)ccc4C(=O)OC	-9.531994208
CC(C)(C)c1c(F)cc(cc1)C(=O)Nc(c2)ccc(OC)c2N(C3)CC[C@H]3O	-9.51431385
N#Cc1ccc(cc1)C(=O)Nc(cc2)cc(Cl)c2C[N@H+](C3)CC[C@@H]3O	-9.510794912
C#Cc1ccc(cc1)C(=O)Nc2cc(ccc2)NC(=O)c3ccc(cn3)N(C4)CC[C@H]4O	-9.507847499
CC(C)c1ccc(cc1)NC(=O)c2cc(cc(Cl)c2)[C@@H]([NH3+])N(C3)CC[C@@H]3O	-9.505856041
N#Cc1ccc(cc1)NC(=O)c2cc([N@H+](C3)CC[C@H]3O)c(cc2)Nc(ncc4)cc4C(=O)N(C5)CC[C@@H]5O	-9.492214825
CC(C)c1ccc(cc1)NC(=O)c2cc(cc(Cl)c2)[C@H](N)[N@@H+](C3)CC[C@H]3O	-9.476777738
CNC(=O)c1ccc(cc1)NC(=O)c2cccc(n2)-c3cc(ccc3)[N@H+](C4)CC[C@@H]4O	-9.474406991
CC(C)c1ccc(cn1)NC(=O)c2cc(c(Cl)cn2)N(C3)CC[C@H]3O	-9.4742822
CC(C)([NH3+])c1ccc(cc1)NC(=O)c2c(Cl)cc(cc2)N(C3)CC[C@@H]3O	-9.47331921
CC(C)(C)C(=O)c1ccc(cc1)NC(=O)c2cc(c([O-])cc2)[N@H+](C3)CC[C@H]3O	-9.473084688
CC(C)(C)C(=O)c1ccc(nc1)NC(=O)c2ccc(cc2)N(C3)CC[C@H]3O	-9.45649961
CC(C)C(=O)c1ccc(cc1)C(=O)Nc(c2Cl)ccnc2N(C3)CC[C@H]3O	-9.444805284
CC(C)(C)c1ccc(nc1)NC(=O)c2cc(Cl)c(cc2)N(CC3)CCC3O	-9.434471071
CCc(cc1)cc(C(F)(F)Cl)c1C(=O)Nc(cc2)ccc2C[N@@H+](C3)CC[C@H]3O	-9.433156394
CC(C)(C)c1ccc(cc1)NC(=O)c2cc(ccn2)N(CC3)CCC3O	-9.428567797
N#Cc1c(F)cc(nc1)C(=O)Nc(c2)ccc(Cl)c2N(C3)CC[C@@H]3O	-9.421211067
CC(=O)Nc(cc1)ccc1C(=O)Nc(c(F)cc2)cc2-c3cc(cc[nH+]3)N(C4)CC[C@H]4O	-9.410277972
N#Cc1ccc(cc1)NC(=O)c2cc(ccc2)Oc(cc3)ccc3C(=O)N(C4)CC[C@H]4O	-9.408808988
O[C@@H]1CCN(C1)c(cn2)ccc2C(=O)Nc3cc(ccc3)Oc(cc4C)cc[nH+]4	-9.397515908
N#Cc1ccc(cc1)NC(=O)c2cc(N(C3)CC[C@H]3O)c(cc2)Nc(ncc4)cc4C(=O)N(C5)CC[C@H]5O	-9.395097967
c1cc(C([O-])=O)ccc1C(=O)Nc2cc(ccc2)NC(=O)c3ccc(cn3)N(C4)CC[C@H]4O	-9.390433359
CC(C)(C)C(=O)c1ccc(cc1)NC(=O)c2cc(c([O-])cc2)[N@@H+](C3)CC[C@@H]3O	-9.389961431
CC(=O)c(cc1)cc(N)c1C(=O)Nc2cc(ccc2)NC(=O)c3cc(ccn3)N(C4)CC[C@H]4O	-9.383503609
N#Cc1c(C)cc(cc1)C(=O)Nc(c2F)cc(cc2F)N(C3)CC[C@H]3O	-9.383272374
COC(=O)c1ccc(cc1)NC(=O)c2cc(cnc2)-c3cc(cc[nH+]3)N(C4)CC[C@@H]4O	-9.38122984
CCc(cc1)cc(C(F)(F)Cl)c1C(=O)Nc(cc2)ccc2C[N@@H+](C3)CC[C@@H]3O	-9.378395529
CC(C)c1ccc(cn1)NC(=O)c2c(C)c(Cl)cc(c2)C[N@H+](C3)CC[C@@H]3O	-9.377690827
CC(=O)c1c(F)cc(cc1)C(=O)Nc(cc2)cc(Cl)c2C[N@@H+](C3)CC[C@@H]3O	-9.367232726
CC(C)(C)Cc(c(F)cc1)cc1C(=O)Nc2ccc(nc2)N(C3)CC[C@H]3O	-9.361518515
CC(C)C(=O)c1ccc(cc1)NC(=O)c2cccc(n2)-c(cc3)ccc3C(=O)N(C4)CC[C@H]4O	-9.347575528
COC(=O)c1ccc(cc1)NC(=O)c2cccc(n2)Nc3ccc([nH+]c3)N(C4)CC[C@@H]4O	-9.344153392
CC(C)Nc(cc1)cc(F)c1NC(=O)c2ccc(cc2)C[N@@H+](C3)CC[C@H]3O	-9.343361001
N#Cc1ccc(cc1)NC(=O)Nc(cc2)ccc2NC(=O)c3ccc(F)c(n3)N(C4)CC[C@@H]4O	-9.336773502
O[C@@H]1CCN(C1)c(ccc2)cc2C(=O)Nc3cccc(n3)NC(=O)c4ccc(cc4)C(=O)OC	-9.33603967
CC(C)Nc(cc1)cc(F)c1NC(=O)c2ccc(cc2)C[N@H+](C3)CC[C@@H]3O	-9.335347954
C[NH2+]Cc(cc1)c(F)cc1C(=O)Nc(c2)ccc(Cl)c2N(C3)CC[C@@H]3O	-9.335326317
CC(C)(C)C(=O)c1ccc(cc1)NC(=O)c2ccc(nc2)C(=O)Nc(cc3)ccc3C(=O)N(C4)CC[C@H]4O	-9.334690618
CC(=O)C(C)(C)c1ccc(cc1)NC(=O)c2ccc(nc2)Nc([nH+]cc3)cc3N(C4)CC[C@@H]4O	-9.334609543
CC(=O)c1ccc(cn1)NC(=O)c2ccc(cc2)-c(c3)[nH+]cc(F)c3N(C4)CC[C@@H]4O	-9.333175004
N#Cc1ccc(cc1)NC(=O)Nc(c(F)cc2)cc2C(=O)Nc3ccc(nc3)N(C4)CC[C@H]4O	-9.330659917
CC(C)c(cc1)ccc1C(=O)Nc(c2)ncc(Cl)c2N(C3)CC[C@@H]3O	-9.324863866
CC(C)c1cc(F)c(cc1)NC(=O)Nc(c2)ncc(Cl)c2N(C3)CC[C@H]3O	-9.319008231
NC(=O)Nc(c1)ccc(Cl)c1C(=O)Nc2ccc(cc2)OCC(F)(F)F	-9.317394842
c1csc(c1C)-c2cc(c(F)cn2)NC(=O)c3ccc(cn3)N(C4)CC[C@@H]4O	-9.313100989
N#Cc1ccc(cc1)C(=O)Nc(ccn2)cc2-c(cc3C)cc([nH+]3)N(C4)CC[C@H]4O	-9.311663771
CC(C)c1ccc(cn1)NC(=O)c2cc(c(Cl)cn2)N(C3)CC[C@@H]3O	-9.310724391
CC(C)(C)C(=O)c1ccc(cc1)NC(=O)c2ccc(cc2)N(C3)CC[C@@H]3O	-9.306727191
N#Cc1ccc(cc1)NC(=O)c2cc(N(C3)CC[C@H]3O)c(cc2)-c4ccc(cn4)N(C5)CC[C@@H]5O	-9.300191428
CC(C)c1ccc(cn1)NC(=O)c2c(C)c(Cl)cc(c2)C[N@@H+](C3)CC[C@@H]3O	-9.29752379
N#Cc1ccc(cc1)NC(=O)c2cc(ccc2)-c3cc(ncn3)N(C4)CC[C@@H]4O	-9.296939002
CC(C)(C)c1ccc(cc1)NC(=O)c2cc(ncc2)-c3ccc(cn3)N(C4)CC[C@H]4O	-9.286786864
CCc1ccc(cc1)CNC(=O)c2ccc(nc2)C(=O)Nc3cc(ccc3)N(C4)CC[C@H]4O	-9.28515336
COC(=O)c1ccc(cc1)NC(=O)c2cccc(n2)Nc3ccc([nH+]c3)N(C4)CC[C@H]4O	-9.284940226
CC(C)NC(=O)c1ccc(cc1)C(=O)Nc(ccc2)cc2-c(ncc3)cc3C(=O)N(C4)CC[C@H]4O	-9.279805116
CC(C)(C)Cc(cc1)ccc1C(=O)Nc2cc(ncc2)N(C3)CC[C@H]3O	-9.2752112
CC(C)(C)C(=O)c1ccc(cc1)C(=O)Nc2cc(cnc2)N(CC3)CCC3O	-9.271737073
[O-]C(=O)Cc1ccc(cc1)NC(=O)Nc2c(Cl)c(c(F)cc2F)N(C3)CC[C@H]3O	-9.269486522
CC(=O)[C@@H](C)c1cc(ncc1)NC(=O)c2cccc(n2)NC(=O)c3ccc(cc3)N(C4)CC[C@@H]4O	-9.255090311
CC(C)(C)C(=O)c1ccc(cn1)NC(=O)c2cc(c(cc2)OC(F)(F)F)N(C3)CC[C@@H]3O	-9.246794158
O[C@H]1CCN(C1)c(cc(Cl)c2)cc2C(=O)Nc3ccc(cc3)OC(C)C	-9.245956237
N#Cc1ccc(cc1)NC(=O)c2cc(ccc2)Oc(ncc3)cc3N(C4)CC[C@@H]4O	-9.245410338
CC(C)(C)Cc(cc1)ccc1C(=O)Nc2cc([nH+]cc2)N(C3)CC[C@@H]3O	-9.244203714
c1cnc(OC)cc1-c(ccc2)cc2C(=O)Nc(c3)cnc(c3F)N(C4)CC[C@@H]4O	-9.242140714
CC(=O)Nc(cc1)ccc1C(=O)Nc(c(F)cc2)cc2-c3cc(cc[nH+]3)N(C4)CC[C@@H]4O	-9.234411604
Cc1c(C)ccc(c1)OCC(=O)Nc(cc2F)cc(c2Cl)N(C3)CC[C@H]3O	-9.233891295
COC(=O)Nc(cc1)c(F)cc1C(=O)Nc2cc(cnc2)NC(=O)c3cc(ncc3)N(C4)CC[C@@H]4O	-9.228635407
CC(C)(C)c1ccc(cn1)NC(=O)c2cc(Cl)c(nc2)N(C3)CC[C@@H]3O	-9.228467182
CSc(cc1)ccc1NC(=O)c2cc(ccn2)-c3ccc(nc3)N(C4)CC[C@H]4O	-9.225638678
CC(=O)c1ccc(cc1)NC(=O)c2cc(Cl)c(cc2)N(C3)CC[C@H]3O	-9.223114517
[O-]C(=O)Cc1ccc(cc1)NC(=O)c2cc(ccc2)-c3ccc(nn3)N(CC4)CCC4O	-9.217850531
O[C@H]1CCN(C1)c(cc2)ccc2C(=O)Nc(c3)ccc(C)c3COCC	-9.215219166
N#Cc1ccc(cc1)NC(=O)c2ccc(cc2)-c3cc(ccc3)N(C4)CC[C@@H]4O	-9.210938008
CC(C)c(cc1)ccc1C(=O)Nc(c2)ncc(Cl)c2N(C3)CC[C@H]3O	-9.208625814
CC(C)c1ccc(cc1)NC(=O)c2cc(cc(Cl)c2)[C@@H](N)[N@@H+](C3)CC[C@@H]3O	-9.205962927
Cc1cc(ccn1)-c2cc(ccc2)NC(=O)c3ccc(cn3)N(C4)CC[C@H]4O	-9.205644221
N#Cc1ccc(cc1)NC(=O)c2cc(N(C3)CC[C@@H]3O)c(cc2)-c4ccc(cn4)N(C5)CC[C@H]5O	-9.204169296
CC(C)(C)Cc(nc1)ccc1C(=O)Nc(cc2)cc(Cl)c2C[N@H+](C3)CC[C@@H]3O	-9.202305051
CC(=O)Nc1ccc(cc1)NC(=O)c2cc(ccc2)NC(=O)c3ccc(nc3)N(C4)CC[C@H]4O	-9.197676137
c1ccc(F)c(c1C#N)-c(cc2)ccc2C(=O)Nc3ccc(nc3)N(C4)CC[C@H]4O	-9.194945506
CC(C)(C)c1ccc(cn1)NC(=O)c2cc(Cl)c(nc2)N(C3)CC[C@H]3O	-9.1913402
CC(C)(C)c(cc1)cc(F)c1C(=O)Nc(ccc2)cc2C(=O)Nc3cnc(nc3)N(C4)CC[C@H]4O	-9.187957068
O[C@H]1CCN(C1)c(cn2)ccc2C(=O)Nc3cc(ccc3)Oc(cc4C)cc[nH+]4	-9.183756726
N#Cc1ccc(cc1)NC(=O)c2cc([N@H+](C3)CC[C@@H]3O)c(cc2)Nc(ncc4)cc4C(=O)N(C5)CC[C@H]5O	-9.162338022
COc1c(F)ccc(c1)NC(=O)c2cc(c(cc2)OC)NC(=O)c3ccc(nc3)N(C4)CC[C@H]4O	-9.157564168
O[C@@H]1CCN(C1)c(nc2)ccc2C(=O)Nc(ccc3)cc3-c4cc(OC)c(F)cc4	-9.152172322
CC(C)C(=O)c1ccc(cc1)C(=O)Nc(c2Cl)ccnc2N(C3)CC[C@@H]3O	-9.147809164
Cc1cc(C)cc(c1)NC(=O)c2cc(ccc2)NC(=O)c3ccc(cn3)N(C4)CC[C@@H]4O	-9.144506282
COc(cc1)ccc1-c(ncc2)cc2C(=O)Nc(nc3)ccc3N(C4)CC[C@H]4O	-9.144302608
COc(cc1)c(C)cc1C(=O)Nc(c(Cl)cc2)cc2C[N@@H+](C3)CC[C@H]3O	-9.141813284
CC(=O)[C@H](C)c1cc(ncc1)NC(=O)c2cccc(n2)NC(=O)c3ccc(cc3)N(C4)CC[C@@H]4O	-9.13961492
N#Cc1ccc(cc1)C(=O)Nc2ccc(cc2)Oc(cc3)ccc3[N@H+](C4)CC[C@@H]4O	-9.137784525
COc1c(F)ccc(c1)NC(=O)c2cc(c(cc2)OC)NC(=O)c3ccc(nc3)N(C4)CC[C@@H]4O	-9.137766988
N#Cc1ccc(cc1)C(=O)Nc2ccc(cc2)Oc(cc3)ccc3[N@@H+](C4)CC[C@@H]4O	-9.13000813
CC(C)(C)Cc(c(F)cc1)cc1C(=O)Nc2ccc(nc2)N(C3)CC[C@@H]3O	-9.129547586
CC(C)(C)C(=O)c1ccc(cc1)NC(=O)c2cc(c(O)cc2)[N@@H+](C3)CC[C@@H]3O	-9.124406523
C[NH2+]Cc(cc1)c(F)cc1C(=O)Nc(c2)ccc(Cl)c2N(C3)CC[C@H]3O	-9.12414101
CC(C)(C)C(=O)c1ccc(cn1)NC(=O)c2cc(c(cc2)OC(F)(F)F)N(C3)CC[C@H]3O	-9.122733396
CC(=O)Nc1ccc(cc1)NC(=O)c2cc(cnc2)Nc([nH+]cc3)cc3N(C4)CC[C@H]4O	-9.118032986
CC(=O)c1ccc(cc1)NC(=O)c2cc(Cl)c(cc2)N(C3)CC[C@@H]3O	-9.114087668
N#Cc1c(C)cc(cc1)C(=O)Nc(c2F)cc(cc2F)N(C3)CC[C@@H]3O	-9.11406789
O[C@@H]1CCN(C1)c2ccc(nc2)NC(=O)c3cc(ncc3)Cc(c4)ccc(C)c4C	-9.112216719
Cc1ccc(cn1)-c(c(F)cc2)cc2C(=O)Nc3ccc(nc3)N(C4)CC[C@H]4O	-9.103821105
N#Cc1cc(ccc1)NC(=O)c2ccc(cn2)-c3cc(cc[nH+]3)N(C4)CC[C@@H]4O	-9.103058757
N#Cc1ccc(cc1)C(=O)Nc2ccc(cc2)Oc(cc3)ccc3[N@H+](C4)CC[C@H]4O	-9.098740476
CC(C)(C)C(=O)c1cc(C)c(c(F)c1)NC(=O)c2ccc(cc2)N(C3)CC[C@H]3O	-9.0958493
CNC(=O)c1ccc(cc1)NC(=O)c2cccc(n2)-c3cc(ccc3)[N@@H+](C4)CC[C@H]4O	-9.092987035
c1ccc(C)cc1C(=O)Nc(cc2)ccc2-c(c(nc3)N(C4)CC[C@H]4O)cc3C(=O)N(C5)CC[C@@H]5O	-9.089503194
O[C@@H]1CCN(C1)c(ccc2)cc2CC(=O)NCc3c(F)cc(cc3)NC(=O)c4cc(C)ccc4	-9.088085843
N#Cc1ccc(cc1)NC(=O)c2ccc(cc2)NC(=O)c3c(nccc3)N(C4)CC[C@@H]4O	-9.087264245
CC(=O)Nc1ccc(cc1)NC(=O)c2cc(ccc2)NC(=O)c3ccc(nc3)N(C4)CC[C@@H]4O	-9.086854325
CC(C)CC(=O)Nc1cc(ccc1)NC(=O)c2ccc(cc2)N(C3)CC[C@H]3O	-9.079633443
COC(=O)Nc(cc1)c(F)cc1C(=O)Nc2cc(cnc2)NC(=O)c3cc(ncc3)N(C4)CC[C@H]4O	-9.075773041
CC(C)c1ccc(cc1)NC(=O)c2cc(cc(Cl)c2)[C@H](N)[N@H+](C3)CC[C@H]3O	-9.069516892
[O-]C(=O)c1cc(ccc1)NC(=O)c2cc(O)c(cc2)NC(=O)c3ccc(cc3)N(C4)CC[C@H]4O	-9.068248662
CC(C)c1ccc(cc1)NC(=O)c2cc(cc(Cl)c2)[C@@H]([NH3+])N(C3)CC[C@H]3O	-9.06497581
CC(C)c1ccc(cn1)NC(=O)c2c(C)c(Cl)cc(c2)C[N@@H+](C3)CC[C@H]3O	-9.061544009
CC(C)(C)Cc(nc1)ccc1C(=O)Nc(cc2)cc(Cl)c2C[N@@H+](C3)CC[C@H]3O	-9.061502149
CC(=O)Nc(cc1)ccc1C(=O)Nc(c2)ccc(OC)c2N(C3)CC[C@H]3O	-9.058934803
Cc1ccc(cc1)NC(=O)c2cc(ccn2)Oc3ccc(nc3)N(CC4)CCC4O	-9.056333431
N#Cc1cc(ccn1)Nc(c2)ccc(F)c2C(=O)Nc(nc3)ccc3N(C4)CC[C@@H]4O	-9.053226545
Cc1c(C)ccc(c1)OCC(=O)Nc(cc2F)cc(c2Cl)N(C3)CC[C@@H]3O	-9.052932436
N#Cc1ccc(cc1)NC(=O)c2ccc(cc2)Oc(nc3)ccc3N(C4)CC[C@H]4O	-9.043541778
CC(C)Oc(cc1)c(Cl)cc1C(=O)Nc(cc2)ccc2C[N@@H+](C3)CC[C@@H]3O	-9.040927712
CC(C)Oc(cc1)c(Cl)cc1C(=O)Nc(cc2)ccc2C[N@@H+](C3)CC[C@H]3O	-9.039114158
COc(cc1)c(Cl)cc1C(=O)Nc(cc(c2Cl)N)cc2N(C3)CC[C@@H]3O	-9.034823574
CC(C)(C)C(=O)c1ccc(nc1)NC(=O)c2ccc(cc2)N(C3)CC[C@@H]3O	-9.034062244
CNC(=O)c1ccc(cc1)NC(=O)c2cccc(n2)-c3cc(ccc3)N(C4)CC[C@@H]4O	-9.031980242
N#Cc1ccc(cc1)NC(=O)c2cc(N(C3)CC[C@@H]3O)c(cc2)Nc(ncc4)cc4C(=O)N(C5)CC[C@H]5O	-9.028011924
N#Cc1ccc(cc1)C(=O)Nc(c2)ccc(Cl)c2N(C3)CC[C@@H]3O	-9.026724499
N#Cc1ccc(cc1)NC(=O)c2cc(ccc2)-c3cc(ncn3)N(C4)CC[C@H]4O	-9.022559488
CC(=O)Oc(cc1)ccc1NC(=O)c2cc(F)c(c(F)c2)-c3cc(cc[nH+]3)N(C4)CC[C@H]4O	-9.021400013
O[C@@H]1CCN(C1)c(cc2)ccc2C(=O)Nc(c3)ncc(F)c3-c4ccc(cc4)OC	-9.020024934
COc(cc1)c(C)cc1C(=O)Nc(c(Cl)cc2)cc2C[N@H+](C3)CC[C@H]3O	-9.019114318
CC(C)(C)C(=O)c1c(C)cc(cc1)NC(=O)c2ccc(cc2)N(C3)CC[C@H]3O	-9.019028363
N#Cc1ccc(cc1)C(=O)Nc(c(F)cc2)cc2-c3c(c(N)[nH+]cc3)N(C4)CC[C@H]4O	-9.016029446
CC(C)(O)c(cc1)ccc1C(=O)Nc(c2)ccc(OCC(F)(F)Cl)c2N(C3)CC[C@H]3O	-9.01572112
CCc1ccc(cc1)CNC(=O)c2ccc(nc2)C(=O)Nc3cc(ccc3)N(C4)CC[C@@H]4O	-9.015505294
COC(=O)c1ccc(cc1)NC(=O)c2cc(cnc2)-c3cc(cc[nH+]3)N(C4)CC[C@H]4O	-9.006831966
O[C@@H]1CCN(C1)c(nc2)ccc2NC(=O)c3cc(ccc3)Oc(cc4)ccc4OC	-9.000533639
[O-]C(=O)Cc1ccc(cc1)NC(=O)Nc2c(Cl)c(c(F)cc2F)N(C3)CC[C@@H]3O	-8.993669848
COc1c(Cl)cc(cc1)NC(=O)c2cc(Cl)c(cc2)C[N@H+](C3)CC[C@@H]3O	-8.990096735
O[C@H]1CCN(C1)c2ccc(nc2)NC(=O)c3c(F)cc(Cl)c(c3)NC(=O)c4ccc(cc4)OC	-8.989006006
N#Cc1ccc(cc1)NC(=O)c2cc([N@@H+](C3)CC[C@@H]3O)c(cc2)Nc(ncc4)cc4C(=O)N(C5)CC[C@H]5O	-8.986157254
N#Cc1ccc(cc1)NC(=O)c2cc([N@@H+](C3)CC[C@@H]3O)c(cc2)Nc(ncc4)cc4C(=O)N(C5)CC[C@@H]5O	-8.985901369
COc(cc1)c(Cl)cc1C(=O)Nc(ccc2)cc2C(=O)Nc3cnc(nc3)N(C4)CC[C@H]4O	-8.983395598
CC(C)(C)c1c(C)ccc(c1)NC(=O)c2ccc(cc2)N(C3)CC[C@H]3O	-8.979039277
CC(=O)c1cc(ccn1)-c2cc(N)c(cc2)NC(=O)c3ccc(cc3)N(C4)CC[C@H]4O	-8.975625181
c1ccc(C)cc1C(=O)Nc(ccc2)cc2-c3c(F)ncc(c3)N(C4)CC[C@H]4O	-8.970640405
C#CC(=O)c1c(C)cc(cc1)C(=O)Nc(cc2)cc(Cl)c2C[N@@H+](C3)CC[C@H]3O	-8.968085453
O[C@H]1CCN(C1)c(cc2)ccc2C(=O)Nc(c3)ncc(F)c3-c4ccc(cc4)OC	-8.967748357
N#Cc1ccc(cc1)C(=O)Nc(c2)ccc(Cl)c2N(C3)CC[C@H]3O	-8.9656126
CNC(=O)c1ccc(cc1)NC(=O)c2cccc(n2)-c3cc(ccc3)N(C4)CC[C@H]4O	-8.965595528
COc(cc1)ccc1NC(=O)c2ccc(cc2)-c3cc(cc[nH+]3)N(C4)CC[C@@H]4O	-8.962979947
N#Cc1ccc(cc1)NC(=O)c2ccc(cc2)-c3cc(ccc3)[N@H+](C4)CC[C@@H]4O	-8.95990775
N#Cc1ccc(cc1)NC(=O)c2cc(Cl)c(cc2)-c(nnc3)cc3C(=O)N(C4)CC[C@H]4O	-8.959336187
c1cc(C)ccc1C(=O)Nc(c2)cc(c(Cl)c2C(F)(F)F)N(C3)CC[C@H]3O	-8.959053788
CC(=O)Nc(cc1)ccc1C(=O)Nc(c2)ccc(OC)c2N(C3)CC[C@@H]3O	-8.958405928
O[C@@H]1CCN(C1)c(cc2)ccc2C(=O)Nc(c3)ccc(C)c3COCC	-8.956581877
CC(C)(C)c1c(F)ccc(c1)NC(=O)c2ccc(cc2)N(C3)CC[C@H]3O	-8.949503341
CC(=O)c1c(F)c(C)cc(c1)NC(=O)c2ccc(cc2)N(C3)CC[C@H]3O	-8.944667117
O[C@H]1CCN(C1)c(ccc2)cc2C(=O)Nc3cccc(n3)NC(=O)c4ccc(cc4)C(=O)OC	-8.940657409
N#Cc1c(F)cc(nc1)C(=O)Nc(c2)ccc(Cl)c2N(C3)CC[C@H]3O	-8.931213023
N#Cc1ccc(cc1)NC(=O)Nc(c(F)cc2)cc2C(=O)Nc3ccc(nc3)N(C4)CC[C@@H]4O	-8.93120683
COc(cc1)c(C)cc1C(=O)Nc(c2)ccc(Cl)c2N(C3)CC[C@@H]3O	-8.928904026
C=C(C)Cc1ccc(cc1)NC(=O)c2ccc(nc2)-c3ccc(cn3)N(C4)CC[C@@H]4O	-8.927925996
N#Cc1c(F)ccc(c1)NC(=O)c2cc(cnc2)Nc3ccc(nc3)N(C4)CC[C@@H]4O	-8.927493086
N#Cc1ccc(cc1)NC(=O)c2ccc(cc2)-c3cc(ccc3)N(C4)CC[C@H]4O	-8.919726214
N#Cc1cc(C)cc(c1)NC(=O)c2cc(F)c(cc2)NC(=O)c3ccc(cc3)N(C4)CC[C@H]4O	-8.919602851
c1ccc(OC)cc1NC(=O)c2cc(F)c(cc2)-c3cc(cc[nH+]3)N(C4)CC[C@@H]4O	-8.918079614
CN(C)c(cc1)ccc1C(=O)Nc(cnc2)cc2-c3cc(cc[nH+]3)N(C4)CC[C@H]4O	-8.916010182
CC(C)(C)Cc(nc1)ccc1C(=O)Nc(cc2)cc(Cl)c2C[N@H+](C3)CC[C@H]3O	-8.915942658
C=C(C)Cc1ccc(cc1)NC(=O)c2ccc(nc2)-c3ccc(cn3)N(C4)CC[C@H]4O	-8.913560327
CC(C)Oc(cc1)c(Cl)cc1C(=O)Nc(cc2)ccc2C[N@H+](C3)CC[C@@H]3O	-8.910661812
O[C@@H]1CCN(C1)c(cc(Cl)c2)cc2C(=O)Nc3ccc(cc3)OC(C)C	-8.910124549
N#Cc1c(F)ccc(c1)C(=O)Nc2cc(ccc2)NC(=O)c3ccc(nc3)N(C4)CC[C@H]4O	-8.909239846
CC(=O)Nc(cc1)c(F)c(Cl)c1C(=O)Nc(c2)cnc(c2Cl)N(C3)CC[C@H]3O	-8.90884863
Cc1ccc(cc1)NC(=O)c2ccc(nc2)Cc3cc([nH+]cc3)N(C4)CC[C@H]4O	-8.905385622
CSc(cc1)ccc1NC(=O)c2cc(ccn2)-c3ccc([nH+]c3)N(C4)CC[C@@H]4O	-8.898249455
COC(=O)c1ccc(cc1)NC(=O)c2cc(F)c(cc2)-c3cc(cnc3)N(C4)CC[C@H]4O	-8.895629024
C[C@H](O)c1c(C)ccc(c1)NC(=O)c2ccc(cc2)N(C3)CC[C@H]3O	-8.891268033
CC(=O)Nc1c(F)ccc(c1)NC(=O)c2cc(Cl)c(cc2)N(C3)CC[C@@H]3O	-8.88860505
Cc1ccc(cc1)NC(=O)c2ccc(nc2)CNc3cc(ccc3)[N@@H+](C4)CC[C@H]4O	-8.887724837
[O-]C(=O)c1cc(ccc1)NC(=O)c2cc(O)c(cc2)NC(=O)c3ccc(cc3)N(C4)CC[C@@H]4O	-8.88108299
N#Cc1ccc(cc1)C(=O)Nc(c(F)cc2)cc2-c3c(c(N)[nH+]cc3)N(C4)CC[C@@H]4O	-8.880158257
Cc1ccc(cc1)NC(=O)c2ccc(nc2)CNc3cc(ccc3)[N@H+](C4)CC[C@H]4O	-8.879743636
COC(=O)Nc(cc1)ccc1NC(=O)c2cc(ccc2)-c3cnc(nc3)N(CC4)CCC4O	-8.875601991
c1c(F)cc(C)cc1C(=O)Nc(c2)ccc(Cl)c2N(C3)CC[C@H]3O	-8.872333165
CC(C)(C)C(=O)Oc1c(F)cc(cc1)NC(=O)c2ccc(cc2)N(C3)CC[C@H]3O	-8.870645014
O[C@@H]1CCN(C1)c(nc2)ccc2NC(=O)c3c(F)cc(cn3)-c(cc4)ccc4[C@@H](C)O	-8.867715621
[O-]C(=O)c1ccc(cc1)-c(ccc2)cc2C(=O)Nc3ccc(nc3)N(C4)CC[C@H]4O	-8.865082499
Cc1ccc(cc1)NC(=O)Cc(cn2)ccc2C(=O)Nc3cc(ccc3)N(CC4)CCC4O	-8.864146172
CC(F)(C)c1cc(Cl)c(cc1)NC(=O)c2cc(ccn2)N(C3)CC[C@@H]3O	-8.86356151
O[C@@H]1CCN(C1)c2ccc(nc2)NC(=O)COc(ccc3)cc3NC(=O)c4cc(C)ccc4	-8.863279147
n1cc(C)c(C)cc1C(=O)Nc(cc2Cl)cc(c2Cl)N(C3)CC[C@@H]3O	-8.860258437
O[C@@H]1CCN(C1)c(cn2)ccc2C(=O)Nc(cc3)c(F)cc3-c(ccn4)cc4C	-8.859098064
c1ccnc(F)c1C(=O)Nc(c2CC)ccc(c2)NC(=O)c3ccc(cc3)N(C4)CC[C@H]4O	-8.859064939
CC(=O)c1ccc(cc1)C(=O)Nc2cc(cc(c2)N)NC(=O)c3ccc(cn3)N(C4)CC[C@@H]4O	-8.858835815
c1c(Cl)cc(OC)cc1C(=O)Nc(ccc2)cc2C(=O)Nc3ccc(nc3)N(C4)CC[C@@H]4O	-8.857472591
N#Cc1cc(cc(F)c1)C(=O)Nc(cc2)cc(F)c2C(=O)Nc3ccc(nc3)N(C4)CC[C@H]4O	-8.852709017
[O-]C(=O)CC(=O)Nc(ccn1)cc1-c(cc2)ccc2C(=O)Nc(nc3)ccc3N(C4)CC[C@H]4O	-8.852063304
COc1c(F)cc(cc1)NC(=O)c2ncc(cn2)N(C)Cc3cc(ccc3)[N@H+](C4)CC[C@@H]4O	-8.851649857
N#Cc1ccc(nc1)NC(=O)c(cc2)cc(F)c2C(=O)Nc3cc(N)[nH+]c(c3)N(C4)CC[C@H]4O	-8.850069467
CC(=O)Nc1ccc(cc1)NC(=O)c2cc(cnc2)Nc([nH+]cc3)cc3N(C4)CC[C@@H]4O	-8.846386391
N#Cc1ccc(cc1)C(=O)Nc(ccn2)cc2-c(cc3C)cc([nH+]3)N(C4)CC[C@@H]4O	-8.84551791
N#Cc1ccc(cc1)NC(=O)c(n2)cccc2C(=O)Nc3cc(ccc3)N(C4)CC[C@H]4O	-8.844631281
CC(F)(F)c(cc1)cc(F)c1C(=O)Nc(cc2)cc(Cl)c2C[N@@H+](C3)CC[C@H]3O	-8.842105709
C#CC(=O)c1c(C)cc(cc1)C(=O)Nc(cc2)cc(Cl)c2C[N@@H+](C3)CC[C@@H]3O	-8.840541502
CC(C)c(cc1)c(Cl)cc1C(=O)Nc2cc(ncn2)N(C3)CC[C@H]3O	-8.839235606
C[C@H](O)c1c(C)ccc(c1)NC(=O)c2ccc(cc2)N(C3)CC[C@@H]3O	-8.831796859
Cc1ccc(cc1)NC(=O)c2cc(C)c(nc2)-c3cc(ccn3)N(C4)CC[C@@H]4O	-8.830171745
N#Cc1ccc(cc1)NC(=O)c(n2)cccc2C(=O)Nc3cc(ccc3)N(C4)CC[C@@H]4O	-8.829671683
Cc1ccc(cc1)NC(=O)c2cc(C)c(nc2)-c3cc(ccn3)N(C4)CC[C@H]4O	-8.82476236
c1cc(O)ccc1NC(=O)c2c(Cl)cc(Cl)c(c2)N(C3)CC[C@H]3O	-8.824347882
CC(=O)c1ccc(cn1)NC(=O)c2ccc(cc2)-c(c3)[nH+]cc(F)c3N(C4)CC[C@H]4O	-8.821552963
CC(C)(C)C(=O)c1ccc(cc1)NC(=O)c2ccc(nc2)C(=O)Nc(cc3)ccc3C(=O)N(C4)CC[C@@H]4O	-8.820088296
n1cc(C)c(C)cc1C(=O)Nc(cc2Cl)cc(c2Cl)N(C3)CC[C@H]3O	-8.816687715
CC(=O)Nc(cc1)ccc1C(=O)Nc(c2)ccc(F)c2-c3cc(cnn3)N(C4)CC[C@H]4O	-8.811574102
O[C@H]1CCN(C1)c(nc2)ccc2NC(=O)c3cc(ccc3)Oc(cc4)ccc4OC	-8.80776754
Cc1ccc(cc1)NC(=O)c2ccc(nc2)CNc3cc(ccc3)[N@H+](C4)CC[C@@H]4O	-8.804107167
N#Cc1c(F)ccc(c1)NC(=O)c2cc(cnc2)Nc3ccc([nH+]c3)N(C4)CC[C@@H]4O	-8.802188588
N#Cc1c(F)ccc(c1)NC(=O)c2ccc(cc2)-c3ccc(nc3)C[N@H+](CC4)CC[C@@H]4O	-8.798203586
c1cc(C)c(F)cc1C(=O)Nc(c2)ccc(F)c2-c(cn3)ccc3C(=O)N(C4)CC[C@H]4O	-8.795478087
N#Cc1ccc(cc1)NC(=O)c2cc(c([O-])cc2)-c3ccc(c[nH+]3)N(C4)CC[C@@H]4O	-8.79159274
COc(cc1)c(F)cc1C(=O)Nc(cc(c2Cl)N)cc2N(CC3)CCC3O	-8.790495444
CC(C)(C)C(=O)Oc1c(F)cc(cc1)NC(=O)c2ccc(cc2)N(C3)CC[C@@H]3O	-8.789758005
COC(=O)c1ccc(cc1)NC(=O)c2ccc(cc2)-c3cc(cnn3)N(C4)CC[C@H]4O	-8.785003115
CC(=O)Nc1cc(cnc1)OCc2cc(F)c(cc2)NC(=O)c3cc(F)c(cc3)N(C4)CC[C@H]4O	-8.783960437
c1ccc(N)cc1C(=O)Nc2ccc(cc2)Nc(cn3)cc(F)c3C[N@H+](C4)CC[C@H]4O	-8.78394115
O[C@@H]1CCN(C1)c(nc2)ccc2NC(=O)c3ccc(cc3)-c4cc(OC)ccc4	-8.781953139
COC(=O)c1ccc(cc1)NC(=O)c2cc(F)c(cc2)-c3cc(c[nH+]c3)N(C4)CC[C@@H]4O	-8.780005226
CC(C)(C)C(=O)c1ccc(cc1)NC(=O)c2cc(c(O)cc2)[N@H+](C3)CC[C@H]3O	-8.77816535
c1c(F)cc(C)cc1C(=O)Nc(c2)ccc(Cl)c2N(C3)CC[C@@H]3O	-8.777691018
COc(cc1)ccc1-c(ncc2)cc2C(=O)Nc(nc3)ccc3N(C4)CC[C@@H]4O	-8.775464481
N#Cc1ccc(nc1)NC(=O)c(cc2)cc(F)c2C(=O)Nc3cc(N)[nH+]c(c3)N(C4)CC[C@@H]4O	-8.772429897
COc(cc1)c(Cl)cc1C(=O)Nc(ccc2)cc2C(=O)Nc3cnc(nc3)N(C4)CC[C@@H]4O	-8.764148056
Cc1ccc(cn1)-c(c(F)cc2)cc2C(=O)Nc3ccc(nc3)N(C4)CC[C@@H]4O	-8.76136562
CC(F)(F)c(cc1)cc(F)c1C(=O)Nc(cc2)cc(Cl)c2C[N@@H+](C3)CC[C@@H]3O	-8.76067115
CC(C)(C)OC(=O)c1cc(ccc1)NC(=O)c2ccc(cc2)N(C3)CC[C@H]3O	-8.760438414
CC(=O)c1c(F)c(C)cc(c1)NC(=O)c2ccc(cc2)N(C3)CC[C@@H]3O	-8.758114412
N#Cc1ccc(cc1)NC(=O)c2cc(N(C3)CC[C@H]3O)c(cc2)-c4ccc(cn4)N(C5)CC[C@H]5O	-8.757579345
N#Cc1cc(F)c(cc1)NC(=O)c2ccc(cc2)-c3cc(ncc3)N(C4)CC[C@@H]4O	-8.757487966
CC(=O)Nc1c(F)ccc(c1)NC(=O)c2c(Cl)c(c(C)cn2)N(C3)CC[C@@H]3O	-8.754740913
CSc(cc1)ccc1NC(=O)c2cc(ccn2)-c3ccc(nc3)N(C4)CC[C@@H]4O	-8.749424543
O[C@@H]1CCN(C1)c(cc2)c(F)cc2C(=O)Nc(nc(n3)F)cc3Cc(c4)ccc(F)c4C	-8.745345144
N#Cc1ccc(cc1)NC(=O)c2cc(c([O-])cc2)-c3ccc(c[nH+]3)N(C4)CC[C@H]4O	-8.745018848
CC(C)c1ccc(cc1)NC(=O)c2cc(cc(Cl)c2)[C@H](N)[N@@H+](C3)CC[C@@H]3O	-8.742602221
C[C@@H](O)c1c(C)ccc(c1)NC(=O)c2ccc(cc2)N(C3)CC[C@H]3O	-8.740355294
COc(c1)ccc(O)c1C(=O)Nc(cc2)ccc2C(=O)Nc3ccc(nc3)N(C4)CC[C@H]4O	-8.739718739
CC(C)CC(=O)Nc1cc(ccc1)NC(=O)c2ccc(nc2)N(C3)CC[C@H]3O	-8.73962205
O[C@@H]1CCN(C1)c(cn2)ccc2C(=O)Nc(cc3)ccc3-c4c(F)ccc(c4)OC	-8.737668183
COc(cc1)ccc1NC(=O)Cc2cc(ncc2)Oc3ccc(nc3)N(C4)CC[C@H]4O	-8.737273274
CC(C)(C)Cc1ccc(cn1)NC(=O)c2ccc(cc2)Nc3cc([nH+]cn3)N(CC4)CCC4O	-8.736600463
O[C@H]1CCN(C1)C(=O)c2c(F)cc(cc2)C(=O)Nc(cn3)ncc3C(=O)Nc(cc4)ccc4C(C)C	-8.733637792
COC(=O)c1ccc(cc1)NC(=O)c2ccc(cc2)-c3cc(cnn3)N(C4)CC[C@@H]4O	-8.732496163
c1cc(C)ccc1C(=O)Nc(c2)cc(c(Cl)c2C(F)(F)F)N(C3)CC[C@@H]3O	-8.725512187
O[C@H]1CCN(C1)c(nc2)ccc2NC(=O)c3c(F)cc(cc3)-c4cc(F)cc(n4)OC	-8.7254233
CC(C)(C)NC(=O)c1ccc(cc1)NC(=O)c2cc(F)c(cc2)NC(=O)c3ccc(cn3)N(C4)CC[C@H]4O	-8.724040864
CC(=O)Nc(cc1)cc(F)c1Oc(cc2)ccc2NC(=O)c3ccc(nn3)N(C4)CC[C@@H]4O	-8.721267705
N#Cc1ccc(cc1)NC(=O)c2cc(c(F)c(c2)O)N(CC3)CCC3O	-8.718819194
O[C@@H]1CCN(C1)c(nc2)ccc2NC(=O)c3cc(-c4ccc(cc4)OCC)cc(n3)N(C5)CC[C@H]5O	-8.716660234
O[C@@H]1CCN(C1)c(nc2)ccc2NC(=O)c3c(F)cc(cc3)NC(=O)c4ccc(C)nc4	-8.716283194
[O-]C(=O)c1ccc(cc1)-c(ccc2)cc2C(=O)Nc3ccc(nc3)N(C4)CC[C@@H]4O	-8.712138024
O[C@H]1CCN(C1)c(cc2)ccc2C(=O)Nc(ccn3)cc3-c(cc4)ccc4C(=O)OC	-8.710692606
O[C@@H]1CCN(C1)c(cn2)ccc2C(=O)Nc(cc3)ccc3-c(cc4)cc(F)c4C	-8.706783354
CC(C)Nc(cc1)cc(F)c1NC(=O)c2ccc(cc2)C[N@@H+](C3)CC[C@@H]3O	-8.705954582
COC(=O)Nc(cc1)ccc1NC(=O)c2cc(ncc2)Oc(nc3)ccc3N(C4)CC[C@H]4O	-8.705276953
c1cc(F)c(C)cc1C(=O)Nc(cc2)ccc2C[N@H+](CC3)CC[C@@H]3O	-8.705109005
C#Cc1ccc(F)c(n1)-c2ccc(cc2)NC(=O)c3ccc(cn3)N(C4)CC[C@H]4O	-8.701983107
CC(C)(C)C(=O)c1cc(ccn1)NC(=O)c2ccc(cc2)N(C3)CC[C@H]3O	-8.701479595
O[C@@H]1CCN(C1)c(cc2)ccc2C(=O)Nc(ccn3)cc3-c(cc4)ccc4C(=O)OC	-8.69545679
CC(C)(C)C(=O)c1ccc(cc1)NC(=O)c2cc(c(O)cc2)[N@H+](C3)CC[C@@H]3O	-8.693118679
CC(C)(C)C(=O)c1c(C)cc(cc1)NC(=O)c2cnc(cn2)N(C3)CC[C@@H]3O	-8.692556982
N#Cc1ccc(cc1)NC(=O)c2ccc(cc2)NC(=O)c3c(nccc3)N(C4)CC[C@H]4O	-8.691585602
N#Cc1c(F)ncc(c1)NC(=O)c2cc(F)c(cc2)-c3cc(cnc3)N(C4)CC[C@@H]4O	-8.691451424
OC1CCN(CC1)c(cc2)c(Cl)cc2C(=O)Nc(c3)ncc(F)c3OC(C)C	-8.68956898
CC(C)(C)c1c(F)ccc(c1)NC(=O)c2ccc(cc2)N(C3)CC[C@@H]3O	-8.686577451
O[C@@H]1CCN(C1)c(cc2)c(F)cc2C(=O)Nc(nc3)ccc3Oc(cc4)ccc4C	-8.686362368
N#Cc1ccc(cc1)-c(cn2)ccc2C(=O)Nc(cc3)ccc3C[N@H+](C4)CC[C@@H]4O	-8.68099825
CC(=O)Nc(cc1)ccc1C(=O)Nc(ccc2)cc2COc(nc3)ccc3N(C4)CC[C@@H]4O	-8.680701252
[O-]C(=O)c1ccc(cc1)NC(=O)c2c(F)ccc(c2)-c(c3)[nH+]cc(F)c3N(C4)CC[C@H]4O	-8.676464333
O[C@@H]1CCN(C1)c(cc2)ccc2C(=O)Nc(nc3)ccc3-c(ccn4)cc4C([O-])=O	-8.674009591
COc(cc1)c(C)cc1C(=O)Nc(c2)ccc(Cl)c2N(C3)CC[C@H]3O	-8.670885203
c1c(Cl)cc(OC)cc1C(=O)Nc(ccc2)cc2C(=O)Nc3ccc(nc3)N(C4)CC[C@H]4O	-8.670478567
CC(C)(C)C(=O)c1c(C)cc(cc1)NC(=O)c2ccc(cc2)N(C3)CC[C@@H]3O	-8.668614454
COc(cc1)ccc1NC(=O)c2cc(ncc2)Oc(cc3)ccc3[N@H+](C4)CC[C@@H]4O	-8.667670482
N#Cc1ccc(cc1)C(=O)Nc2ccc(cc2)Oc(cc3)ccc3[N@@H+](C4)CC[C@H]4O	-8.666373422
O[C@@H]1CCN(C1)c(cn2)ccc2C(=O)Nc3ccc(cc3)Oc(cc4)ccc4NC(=O)OC	-8.666323577
CC(C)(C)c1c(C)ccc(c1)NC(=O)c2ccc(cc2)N(C3)CC[C@@H]3O	-8.664690497
CC(F)(C)c1cc(Cl)c(cc1)NC(=O)c2cc(ccn2)N(C3)CC[C@H]3O	-8.662721251
CC(=O)Nc(cc1)cc(F)c1Oc(cc2)ccc2NC(=O)c3ccc(nn3)N(C4)CC[C@H]4O	-8.661920815
c1ccc(N)cc1C(=O)Nc2ccc(cc2)Nc(cn3)cc(F)c3C[N@@H+](C4)CC[C@H]4O	-8.660592082
CC(C)c1ccc(cn1)NC(=O)c2c(C)c(Cl)cc(c2)C[N@H+](C3)CC[C@H]3O	-8.658520464
N#Cc1ccc(cc1)-c(cn2)ccc2C(=O)Nc(cc3)ccc3C[N@@H+](C4)CC[C@H]4O	-8.656447116
CC(=O)Nc(cc1)c(F)c(Cl)c1C(=O)Nc(c2)cnc(c2Cl)N(C3)CC[C@@H]3O	-8.656363034
OCC(=O)c1ccc(cc1)C(=O)Nc(c2)ccc(OCCC(F)(F)F)c2[N@H+](C3)CC[C@H]3O	-8.655621705
O[C@@H]1CCN(C1)c(cc2)ccc2C(=O)Nc(nc3)ccc3C(=O)Nc4ccc(cc4)OC	-8.654643755
COc(cc1)c(C)cc1C(=O)Nc(c(Cl)cc2)cc2C[N@H+](C3)CC[C@@H]3O	-8.650003526
COc(cc1)ccc1NC(=O)c2cc(ncc2)Oc(cc3)ccc3[N@@H+](C4)CC[C@@H]4O	-8.646562728
CC(C)c(cc1)c(Cl)cc1C(=O)Nc2cc(ncn2)N(C3)CC[C@@H]3O	-8.646231204
CC(C)(C)OC(=O)c1cc(ccc1)NC(=O)c2ccc(cc2)N(C3)CC[C@@H]3O	-8.641504828
N#Cc1cc(c(F)cc1)-c2ccc(cc2)NC(=O)c3ccc(cn3)N(C4)CC[C@H]4O	-8.641332796
c1cc(F)c(OC)cc1C(=O)Nc(c2)ccc(N)c2NC(=O)c3ccc(cn3)N(C4)CC[C@H]4O	-8.639927306
CNCC(=O)c1ccc(cc1)NC(=O)c(ncc2)cc2C(=O)Nc(nc3)ccc3N(CC4)CCC4O	-8.639547398
C[NH2+]CC(=O)c1ccc(cc1)NC(=O)c(ncc2)cc2C(=O)Nc(nc3)ccc3N(CC4)CCC4O	-8.638750209
N#Cc1ccc(nc1)C(=O)Nc(cc2)cc(F)c2-c3cc(cc[nH+]3)N(C4)CC[C@@H]4O	-8.637707344
CC(C)(C)Cc1cc(ccn1)NC(=O)c2cc(Cl)c(cc2)N(C3)CC[C@H]3O	-8.636297448
CC(F)(F)c(cc1)ccc1C(=O)Nc(cc2)ccc2-c3nc(ncn3)N(CC4)CCC4O	-8.636153359
N#Cc1ccc(cc1)C(=O)Nc2cc(ncc2)NC(=O)c3cc(F)c(cc3)N(C4)CC[C@H]4O	-8.634872365
CC(=O)c(cc1)cc(N)c1C(=O)Nc2cc(ccc2)NC(=O)c3cc(ccn3)N(C4)CC[C@@H]4O	-8.632765718
CC(C)c1ccc(cc1)NC(=O)c2cc(cc(Cl)c2)[C@@H](N)[N@H+](C3)CC[C@@H]3O	-8.631492779
CC(C)(C)c1c(F)ccc(c1)C(=O)Nc2ccc(nc2)N(C3)CC[C@H]3O	-8.630554892
CC(C)c1ccc(cc1)NC(=O)c2cc(cc(Cl)c2)[C@H](N)[N@H+](C3)CC[C@@H]3O	-8.62847166
CC(C)(C)C(=O)c1c(C)cc(cc1)NC(=O)c2cnc(cn2)N(C3)CC[C@H]3O	-8.627979242
N#Cc1c(F)cc(cc1)NC(=O)c2ccc(cc2)NC(=O)c3cccc(n3)N(CC4)CCC4O	-8.625941225
O[C@H]1CCN(C1)c2ccc(nc2)NC(=O)c3c(F)cc(cc3)-c4ccc(cc4)OC	-8.625668228
c1ccc(C(C)C)cc1C(=O)Nc(cc2)cc(Cl)c2C[N@@H+](C3)CC[C@@H]3O	-8.623267754
CC(=O)Nc(cc1)ccc1C(=O)Nc(ccc2)cc2COc(nc3)ccc3N(C4)CC[C@H]4O	-8.623188217
CC(C)(C)C(=O)c1c(F)ccc(c1)NC(=O)c2cc(Cl)c(cc2)N(C3)CC[C@@H]3O	-8.615674885
CC(C)NC(=O)c1ccc(cc1)C(=O)Nc2cc(ccc2)NC(=O)c3ccc(cn3)N(C4)CC[C@@H]4O	-8.614569056
CC(=O)Nc(cc1)ccc1C(=O)Nc(c2)ccc(F)c2-c3cc(cnn3)N(C4)CC[C@@H]4O	-8.614276747
CCOC(=O)c1ccc(cc1)NC(=O)c2ccc(nc2)Nc([nH+]c3)ccc3N(C4)CC[C@@H]4O	-8.613954539
CC(C)(C)C(=O)c1cc(C)c(c(F)c1)NC(=O)c2ccc(cc2)N(C3)CC[C@@H]3O	-8.613512366
COc(cc1)c(C)cc1C(=O)Nc(nc2)ccc2-c3cc(cc[nH+]3)N(C4)CC[C@H]4O	-8.612965409
N#Cc1ccc(nc1)NC(=O)c2ccc(cc2)Oc(cc3)ccc3[N@H+](C4)CC[C@H]4O	-8.611140097
COc(cc1)c(C(C)C)cc1C(=O)Nc(c2)cnc(c2Cl)N(C3)CC[C@H]3O	-8.610967
CC(=O)c1c(F)cc(cc1)C(=O)Nc(cc2)cc(Cl)c2C[N@@H+](C3)CC[C@H]3O	-8.610952814
N#Cc1c(F)cc(cc1)C(=O)c2cc(ccc2)C(=O)Nc3cnc(nc3)N(C4)CC[C@H]4O	-8.609675704
O[C@@H]1CCN(C1)c(cn2)ccc2C(=O)Nc(cc3)ccc3-c(cc4)ccc4[C@H](C)O	-8.607969272
N#Cc1ccc(cc1)C(=O)Nc2cc(ncc2)NC(=O)c3cc(ccc3)N(C4)CC[C@@H]4O	-8.606813614
CC(=O)Nc1ccc(cc1)Oc(nc2)ccc2NC(=O)c3ccc(cn3)N(C4)CC[C@H]4O	-8.606550042
[O-]C(=O)c1ccc(cc1)NC(=O)c2c(F)ccc(c2)-c(c3)[nH+]cc(F)c3N(C4)CC[C@@H]4O	-8.604025687
COC(=O)Nc(cc1)ccc1NC(=O)c2cc(ncc2)Oc(nc3)ccc3N(C4)CC[C@@H]4O	-8.602686259
O[C@H]1CCN(C1)c(nc2)ccc2NC(=O)c3cc(-c4ccc(cc4)OCC)cc(n3)N(C5)CC[C@@H]5O	-8.598063615
Cc1cc(ccc1)NC(=O)c2c(F)cc(F)c(c2)-c3cc(ncn3)N(C4)CC[C@@H]4O	-8.597698189
COc(cc1)c(Cl)cc1C(=O)Nc(cc(c2Cl)N)cc2N(C3)CC[C@H]3O	-8.597211993
CC(=O)c1c(F)cc(cc1)C(=O)Nc(cc2)cc(Cl)c2C[N@H+](C3)CC[C@@H]3O	-8.592397252
C#Cc1ccc(cc1)C(=O)Nc2cc(ccc2)NC(=O)c3ccc(cn3)N(C4)CC[C@@H]4O	-8.591170814
Cc1ccc(cc1)NC(=O)COc2cc(ccc2)Oc(cnc3)cc3N(C4)CC[C@H]4O	-8.588315766
c1nc(C)ccc1C(=O)Nc(c(F)cc2)cc2-c3cc(cnn3)N(C4)CC[C@H]4O	-8.583764716
c1ccc(C)cc1C(=O)Nc(nc2)ccc2CNC(=O)c3ccc(cn3)N(C4)CC[C@H]4O	-8.583744052
CC(C)(C)Cc1cc(ccn1)NC(=O)c2cc(Cl)c(cc2)N(C3)CC[C@@H]3O	-8.579342082
N#Cc1ccc(cc1)NC(=O)c2cc(N(C3)CC[C@@H]3O)c(cc2)Nc(ncc4)cc4C(=O)N(C5)CC[C@@H]5O	-8.578194535
CC(C)(C)c(cc1)cc(F)c1C(=O)Nc(ccc2)cc2C(=O)Nc3cnc(nc3)N(C4)CC[C@@H]4O	-8.571505672
O[C@H]1CCN(C1)c(ccc2)cc2CC(=O)NCc3c(F)cc(cc3)NC(=O)c4cc(C)ccc4	-8.569413802
CC(C)(C)C(=O)c1ccc(cc1)NC(=O)c2cc(c(O)cc2)[N@@H+](C3)CC[C@H]3O	-8.567675161
CC(C)(C)Cc(cc1)ccc1C(=O)Nc2cc([nH+]cc2)N(C3)CC[C@H]3O	-8.562955377
CC(C)c(cc1)ccc1C(=O)Nc(c2Cl)ccnc2N(C3)CC[C@H]3O	-8.557827014
CC(C)Nc(cc1)cc(F)c1NC(=O)c2ccc(cc2)C[N@H+](C3)CC[C@H]3O	-8.557527315
COc(cc1)ccc1NC(=O)Cc2cc(ncc2)Oc3ccc(nc3)N(C4)CC[C@@H]4O	-8.55438721
COC(=O)c1ccc(cc1)NC(=O)c2cc(F)c(cc2)-c3ccc(cn3)N(C4)CC[C@@H]4O	-8.551217292
CC(=O)Oc(cc1)ccc1NC(=O)c(nc2)ccc2C(=O)\N=c([nH]cc3)\cc3N(C4)CC[C@H]4O	-8.550751481
[O-]C(=O)CCNc(cc1)ccc1NC(=O)c2cc(Cl)c(cc2)N(CC3)CCC3O	-8.549423012
COc(cc1)ccc1NC(=O)c2ccc(cc2)-c3cc(cc[nH+]3)N(C4)CC[C@H]4O	-8.546584174
COC(=O)COc(cc1)ccc1C(=O)Nc(nc2)ccc2C(=O)Nc(c3)ncc(F)c3N(C4)CC[C@@H]4O	-8.545182736
O[C@@H]1CCN(C1)c(nc2)ccc2NC(=O)c3c(F)cc(cc3)-c4cc(F)cc(n4)OC	-8.544025368
Cc1c(C)ccc(c1)NC(=O)c2cc(F)c(cc2)-c3ncc(cn3)N(C4)CC[C@H]4O	-8.54267526
CCOC(=O)c1ccc(cc1)NC(=O)c2ccc(nc2)Nc([nH+]c3)ccc3N(C4)CC[C@H]4O	-8.542614462
NC(=O)Nc(cc1)ccc1C(=O)Nc(ccc2)cc2-c3nc(ccn3)N(C4)CC[C@@H]4O	-8.541669312
Cc1ccc(cc1)NC(=O)COc2cc(ccc2)Oc(cnc3)cc3N(C4)CC[C@@H]4O	-8.539598318
N#Cc1c(F)ccc(c1)C(=O)Nc2cc(ccc2)NC(=O)c3ccc(nc3)N(C4)CC[C@@H]4O	-8.539504118
N#Cc1ccc(cc1)NC(=O)c2ccc(cc2)-c3ccc(cn3)N(C4)CC[C@H]4O	-8.537266152
N#Cc1ccc(cc1)NC(=O)c2cc(Cl)c(cc2)-c(nnc3)cc3C(=O)N(C4)CC[C@@H]4O	-8.534551707
C[NH+](C)Cc(cc1)ccc1C(=O)Nc2ccc(nc2)Nc(cc3)ccc3C(=O)N(C4)CC[C@@H]4O	-8.532458251
N#Cc1cc(c(F)cc1)-c2ccc(cc2)NC(=O)c3ccc(cn3)N(C4)CC[C@@H]4O	-8.527795864
CC(=O)c1cc(ccn1)-c2cc(F)c(cc2)NC(=O)c3ccc(nc3)N(C4)CC[C@H]4O	-8.526732393
N#Cc1ccc(cc1)Oc(cc2)ccc2NC(=O)c3ccc(nc3)N(C4)CC[C@H]4O	-8.52575491
O[C@@H]1CCN(C1)c(c2F)ncc(c2)NC(=O)c3ccc(nc3)C(=O)Nc(cc4)ccc4CC(C)C	-8.516575773
O[C@H]1CCN(C1)c(nc2)ccc2C(=O)Nc(ccc3)cc3-c4cc(OC)c(F)cc4	-8.515693865
c1cccc(c1C#N)Nc(cc2)ccc2C(=O)Nc3ccc(nc3)N(C4)CC[C@@H]4O	-8.511788239
c1cc(C([O-])=O)ccc1C(=O)Nc(cc2)cc(F)c2Nc3cc(ccc3)[N@H+](C4)CC[C@@H]4O	-8.511481006
COc(cc1)ccc1NC(=O)Nc(cc2C(F)(F)F)cc(c2)N(C3)CC[C@@H]3O	-8.511151003
CC(C)(C)c1ccc(cn1)NC(=O)c2cc(Cl)c(cn2)N(C3)CC[C@@H]3O	-8.510688065
O[C@H]1CCN(C1)c(cn2)ccc2C(=O)Nc3cc(ccc3)Oc(ccn4)cc4C	-8.507946817
CC(C)c(cc1)ccc1C(=O)Nc(c2Cl)ccnc2N(C3)CC[C@@H]3O	-8.505321893
NC(=O)Nc(cc1)ccc1C(=O)Nc(ccc2)cc2-c3nc(ccn3)N(C4)CC[C@H]4O	-8.503565519
O[C@@H]1CCN(C1)c(cc2)ccc2C(=O)Nc(cn3)ncc3-c(c4)ccc(F)c4C	-8.498539687
O[C@H]1CCN(C1)c(c2F)ncc(c2)NC(=O)c3ccc(nc3)C(=O)Nc(cc4)ccc4CC(C)C	-8.497422499
O[C@@H]1CCN(C1)c(cn2)ccc2C(=O)Nc3cc(ccc3)Oc(ccn4)cc4C	-8.496573004
Cc1cc(ccc1)Nc(cn2)c(F)nc2C(=O)Nc(c3)cnc(c3F)N(C4)CC[C@H]4O	-8.493698887
COCC(=O)Nc1cc(ccc1)Oc(cc2)ccc2NC(=O)c3ccc(cn3)N(C4)CC[C@H]4O	-8.490165157
CCc1cc(ccc1)NC(=O)Nc2ccc(nc2)Oc(c3)ncc(F)c3N(C4)CC[C@H]4O	-8.489820368
CC(C)c1ccc(cc1)NC(=O)c2cc(cc(Cl)c2)[C@@H](N)[N@H+](C3)CC[C@H]3O	-8.489093839
CC(C)(C)C(=O)c1cc(ccn1)NC(=O)c2ccc(cc2)N(C3)CC[C@@H]3O	-8.485021491
CNC(=O)c1ccc(cc1)NC(=O)c2cc(F)c(cc2)-c3ccc(cc3)[N@@H+](C4)CC[C@@H]4O	-8.484276661
c1cccc(c1C#N)Nc(cc2)ccc2C(=O)Nc3ccc(nc3)N(C4)CC[C@H]4O	-8.483390015
O[C@@H]1CCN(C1)C(=O)c2c(F)cc(cc2)C(=O)Nc(cn3)ncc3C(=O)Nc(cc4)ccc4C(C)C	-8.481909629
N#Cc1ccc(cc1)NC(=O)c2ccc(cc2)-c3ccc(cn3)N(C4)CC[C@@H]4O	-8.478525769
COc1ccc(nc1)NC(=O)Nc2ccc(nc2)Nc(c3)ccc(F)c3N(C4)CC[C@@H]4O	-8.478461185
c1cccc(c1C#N)-c(cc2)ccc2C(=O)Nc3ccc(nc3)N(C4)CC[C@H]4O	-8.475967923
c1ccc(N)cc1C(=O)Nc2ccc(cc2)Nc(cn3)cc(F)c3C[N@H+](C4)CC[C@@H]4O	-8.474740015
Cc1cc(ccc1)NC(=O)c2cc(ccc2)-c3ccc(nn3)N(C4)CC[C@H]4O	-8.474009878
O[C@@H]1CCN(C1)c(nc2)ccc2C(=O)Nc3cc(ncc3)NCc4cc(F)ccc4	-8.472838606
c1c(F)c(F)c(C)cc1C(=O)Nc(cc2)cc(Cl)c2C[N@@H+](C3)CC[C@H]3O	-8.472769051
CC(C)(C)Cc1ccc(cn1)NC(=O)c2ccc(cc2)Nc3cc(ncn3)N(CC4)CCC4O	-8.470498374
Cc1ccc(cc1)NC(=O)c2ccc(nc2)NC(=O)c3cccc(n3)N(C4)CC[C@@H]4O	-8.469248582
c1c(F)c(F)c(C)cc1C(=O)Nc(cc2)cc(Cl)c2C[N@@H+](C3)CC[C@@H]3O	-8.469210226
N#Cc1ccc(nc1)NC(=O)c2ccc(cc2)Oc(cc3)ccc3[N@@H+](C4)CC[C@H]4O	-8.468579704
CC(=O)Nc1c(F)ccc(c1)NC(=O)c2c(Cl)c(c(C)cn2)N(C3)CC[C@H]3O	-8.46795871
[O-]C(=O)CC(=O)Nc(ccn1)cc1-c(cc2)ccc2C(=O)Nc(nc3)ccc3N(C4)CC[C@@H]4O	-8.463515649
c1cc(C)ccc1C(=O)Nc(ccc2)cc2-c3cc(cnn3)N(C4)CC[C@@H]4O	-8.460653325
CC(C)Cc1cc(Cl)c(nc1)NC(=O)c2ccc(nc2)N(C3)CC[C@H]3O	-8.46008368
Cc1c(F)cc(nc1)C(=O)Nc2ccc(cc2)Nc3cc([nH+]cc3)N(C4)CC[C@H]4O	-8.458819143
[O-]C(=O)Cc1ccc(cc1)NC(=O)c2cc(F)c(nc2)Cc(nc3)ccc3C(=O)N(C4)CC[C@@H]4O	-8.457170293
CC(=O)Nc(c1C)ccc(c1)NC(=O)c2ccc(cc2)NC(=O)c3ccc(cn3)N(C4)CC[C@H]4O	-8.455812711
[O-]C(=O)c1ccc(cc1)NC(=O)c2cc(ccc2)-c3ccc(cn3)N(C4)CC[C@H]4O	-8.452809842
[O-]C(=O)Cc1ccc(cc1)NC(=O)c2cc(F)c(nc2)Cc(nc3)ccc3C(=O)N(C4)CC[C@H]4O	-8.452682896
c1ccc(C)cc1C(=O)Nc(cc2)ccc2-c(c(nc3)N(C4)CC[C@H]4O)cc3C(=O)N(C5)CC[C@H]5O	-8.452199496
N#Cc1ccc(cc1)Nc(ccc2)cc2C(=O)Nc3ccc(nc3)N(C4)CC[C@H]4O	-8.450662041
N#Cc1ccc(cc1)NC(=O)c2cc(N(C3)CC[C@H]3O)c(cc2)Nc(ncc4)cc4C(=O)N(C5)CC[C@@H]5O	-8.449562347
O[C@@H]1CCN(C1)c(nc2)ccc2C(=O)Nc(ccc3)cc3-c(c4)ncc(F)c4NC(C)C	-8.449469034
N#Cc1ccc(cn1)-c(ccc2)cc2C(=O)Nc(nc3)ccc3N(C4)CC[C@@H]4O	-8.446286904
O[C@H]1CCN(C1)c(cn2)ccc2C(=O)Nc(cc3)c(F)cc3-c4cc(ncc4)OCC	-8.444818663
CC(C)(C)c1c(F)ccc(c1)C(=O)Nc(c2)cnc(c2Cl)N(C3)CC[C@H]3O	-8.441397355
O[C@H]1CCN(C1)c(nc2)ccc2C(=O)Nc3cc([nH+]cc3)NCc4cc(F)ccc4	-8.438296245
N#Cc1ccc(cc1)C(=O)Nc(ccc2)cc2-c3ccc(nn3)N(CC4)CCC4O	-8.436664868
N#Cc1ccc(cc1)NC(=O)Nc(cc2)ccc2NC(=O)c3ccc(F)c(n3)N(C4)CC[C@H]4O	-8.436505825
N#Cc1cc(c(Cl)cc1)-c2ccc(cc2)NC(=O)c3ccc(nc3)N(C4)CC[C@H]4O	-8.435880022
C[C@@H](O)c1c(C)ccc(c1)NC(=O)c2ccc(cc2)N(C3)CC[C@@H]3O	-8.434284598
CC(=O)c1c(F)cc(cc1)C(=O)Nc(cc2)cc(Cl)c2C[N@H+](C3)CC[C@H]3O	-8.433860509
[O-]C(=O)c1ccc(cc1)NC(=O)c2c(Cl)c(c(O)c(F)c2)N(C3)CC[C@@H]3O	-8.43003488
CC(C)(O)c(cc1)ccc1C(=O)Nc(cc2)cc(Cl)c2C[N@H+](C3)CC[C@@H]3O	-8.428994211
O[C@@H]1CCN(C1)c(cn2)ccc2C(=O)Nc(cc3)ccc3-c(cc4)ccc4C	-8.427909459
CC(F)(F)c(cc1)cc(F)c1C(=O)Nc(cc2)cc(Cl)c2C[N@H+](C3)CC[C@@H]3O	-8.427024497
CCOC(=O)c(nc1)ccc1C(=O)Nc(cc2)cc(Cl)c2Nc3cc(ncn3)N(C4)CC[C@@H]4O	-8.426893996
COc(cc1)c(C)cc1C(=O)Nc(c(Cl)cc2)cc2C[N@@H+](C3)CC[C@@H]3O	-8.423945137
COc(cc1)c(F)cc1C(=O)Nc2cc(N)cc(c2)N(CC3)CCC3O	-8.423492396
CNC(=O)c1ccc(cc1)NC(=O)c2cccc(n2)-c3cc(ccc3)[N@@H+](C4)CC[C@@H]4O	-8.422669378
N#Cc1ccc(cc1)NC(=O)c2ccc(cc2)-c3cc(ccc3)[N@@H+](C4)CC[C@H]4O	-8.42246735
C#CC(=O)c1c(C)cc(cc1)C(=O)Nc(cc2)cc(Cl)c2C[N@H+](C3)CC[C@H]3O	-8.420928335
CC(F)(F)c(cc1)cc(F)c1C(=O)Nc(cc2)cc(Cl)c2C[N@H+](C3)CC[C@H]3O	-8.420572627
COc1c(Cl)cc(cc1)NC(=O)c2cc(Cl)c(cc2)C[N@@H+](C3)CC[C@H]3O	-8.420332182
O[C@@H]1CCN(C1)c(cn2)ccc2C(=O)Nc(cc3)c(F)cc3-c4cc(ncc4)OCC	-8.419295286
O[C@H]1CCN(C1)c(cn2)ccc2C(=O)Nc(cc3)ccc3-c(cc4)ccc4[C@H](C)O	-8.418815788
CC(C)(O)c(cc1)ccc1C(=O)Nc(cc2)cc(Cl)c2C[N@@H+](C3)CC[C@@H]3O	-8.414369726
CNC(=O)c1ccc(cc1)NC(=O)c2cc(F)c(cc2)-c3ccc(cc3)N(C4)CC[C@@H]4O	-8.413139205
CC(=O)c1cc(ccn1)-c2cc(F)c(cc2)NC(=O)c3ccc(nc3)N(C4)CC[C@@H]4O	-8.409008826
Cc1ccc(cc1)NC(=O)c2cc(ccc2)Nc([nH+]c3)ccc3N(C4)CC[C@H]4O	-8.408865242
N#Cc1cc(F)c(cc1)NC(=O)c2ccc(cc2)-c3cc([nH+]cc3)N(C4)CC[C@@H]4O	-8.40778938
CC(C)(O)c(cc1)ccc1C(=O)Nc(cc2)cc(Cl)c2C[N@@H+](C3)CC[C@H]3O	-8.407780557
O[C@@H]1CC[N@@H+](C1)c(ccc2)cc2CC(=O)NCc3c(F)cc(cc3)NC(=O)c4cc(C)ccc4	-8.406770032
CC(C)NC(=O)c1ccc(cc1)C(=O)Nc2cc(ccc2)NC(=O)c3ccc(cn3)N(C4)CC[C@H]4O	-8.406688587
N#Cc1cc(cc(F)c1)C(=O)Nc(cc2)cc(F)c2C(=O)Nc3ccc(nc3)N(C4)CC[C@@H]4O	-8.405821632
CC(C)(C)Cc(nc1)ccc1C(=O)Nc(cc2)cc(Cl)c2C[N@@H+](C3)CC[C@@H]3O	-8.401403651
O[C@@H]1CCN(C1)c(nc2)ccc2C(=O)Nc(ccc3)cc3-c(c4)[nH+]cc(F)c4NC(C)C	-8.398348439
O[C@H]1CCN(C1)c(nc2)ccc2NC(=O)c3cc(OC)c(cc3)-c4cc(N)ccc4	-8.397801998
c1cc(C)c(F)cc1C(=O)Nc(c2)ccc(F)c2-c(cn3)ccc3C(=O)N(C4)CC[C@@H]4O	-8.397575499
c1nc(C)ccc1C(=O)Nc(c(F)cc2)cc2-c3cc(cnn3)N(C4)CC[C@@H]4O	-8.396431157
OCC(=O)c1ccc(cc1)C(=O)Nc(c2)ccc(OCCC(F)(F)F)c2[N@H+](C3)CC[C@@H]3O	-8.39490904
c1ccc(C)cc1C(=O)Nc2cc(ncc2)NC(=O)c3cc(F)c(cc3)N(C4)CC[C@@H]4O	-8.394374934
OC1CCN(CC1)c([nH+]c2)ccc2CC(=O)Nc3ccc(cc3)NC(=O)c4cc(ncc4)OCC	-8.393059675
O[C@@H]1CCN(C1)c(cc2)ccc2C(=O)Nc(nc3)ncc3Oc(c4C)ccc(C)c4	-8.392555256
CCC(=O)Nc(c1C)ccc(c1)NC(=O)c2cc(O)c(cc2)N(C3)CC[C@@H]3O	-8.388812101
COc1c(F)cc(cc1)NC(=O)c2cc(ccc2)-c3cc(ccc3)[N@@H+](C4)CC[C@H]4O	-8.385878894
Cc1ccc(cc1)NC(=O)c(ccc2)cc2C(=O)Nc3c(F)cnc(c3)N(C4)CC[C@H]4O	-8.383275291
c1cc(C)ccc1C(=O)Nc2cc(ccc2)NC(=O)c3cccc(n3)N(C4)CC[C@@H]4O	-8.380861016
COc(cc1)ccc1NC(=O)c2ccc(cc2)Oc3c(F)ncc(c3)N(C4)CC[C@@H]4O	-8.379432099
c1ccc(C)cc1C(=O)Nc(ccc2)cc2-c3c(F)ncc(c3)N(C4)CC[C@@H]4O	-8.378605526
N#Cc1ccc(cc1)NC(=O)c2ccc(cc2)-c3cc(ccc3)[N@H+](C4)CC[C@H]4O	-8.377682656
c1cc(C)ccc1C(=O)Nc(ccc2)cc2-c3ccc(nc3)N(C4)CC[C@@H]4O	-8.377600056
O[C@@H]1CCN(C1)c(nc2)ccc2NC(=O)c3cc(OC)c(cc3)-c4cc(N)ccc4	-8.376356348
CC(=O)[C@@](F)(C)c1c(Cl)cc(cc1)NC(=O)Nc2ccc([nH+]c2)N(C3)CC[C@H]3O	-8.371384906
c1ccc(C)cc1C(=O)Nc(cc2)ccc2-c(c(nc3)N(C4)CC[C@@H]4O)cc3C(=O)N(C5)CC[C@@H]5O	-8.366804516
N#Cc1c(F)cc(cc1)C(=O)c2cc(ccc2)C(=O)Nc3cnc(nc3)N(C4)CC[C@@H]4O	-8.365768599
c1ccc(OC)cc1NC(=O)c2cc(F)c(cc2)-c3cc(cc[nH+]3)N(C4)CC[C@H]4O	-8.36509262
c1cc(F)c(C)cc1C(=O)Nc(cc2)ccc2C[N@@H+](CC3)CC[C@@H]3O	-8.36211364
O[C@@H]1CCN(C1)c2ccc(nc2)NC(=O)c3c(F)cc(Cl)c(c3)NC(=O)c4ccc(cc4)OC	-8.359478478
CC(C)Nc1c(Cl)cc(cc1)NC(=O)c2ccc(nc2)N(C3)CC[C@@H]3O	-8.359445118
N#Cc1ccc(cc1)NC(=O)c2ccc(cc2)-c3cc(ccc3)[N@@H+](C4)CC[C@@H]4O	-8.358650087
O[C@H]1CCN(C1)c(cc2)ccc2C(=O)Nc(nc3)ccc3-c(ccn4)cc4C([O-])=O	-8.357855019
N#Cc1ccc(cc1)C(=O)Nc(c(F)cc2)cc2-c3c(c(N)ncc3)N(C4)CC[C@H]4O	-8.356857313
CC(=O)c1ccc(cc1)NC(=O)c2ccc(nc2)C(=O)Nc3c(F)ncc(c3)N(CC4)CCC4O	-8.355743317
c1cc(C([O-])=O)ccc1C(=O)Nc2cc(ccc2)NC(=O)c3ccc(cn3)N(C4)CC[C@@H]4O	-8.355153305
Cc1c(C)ccc(c1)NC(=O)c2cc(F)c(cc2)-c3ncc(cn3)N(C4)CC[C@@H]4O	-8.354890497
CCOC(=O)c(nc1)ccc1C(=O)Nc(cc2)cc(Cl)c2Nc3cc([nH+]cn3)N(C4)CC[C@H]4O	-8.353045061
O[C@@H]1CCN(C1)c(nc2)ccc2NC(=O)c3ccc(cc3)-c4ccc(cn4)OC	-8.352603392
O[C@H]1CC[N@@H+](C1)c(ccc2)cc2CC(=O)NCc3c(F)cc(cc3)NC(=O)c4cc(C)ccc4	-8.352295314
CC(C)COc(ncc1)cc1C(=O)Nc2cc(ccc2)N(CC3)CCC3O	-8.351339047
N#Cc1ccc(cc1)Oc2ccc(nc2)NC(=O)c3cc(F)c(nc3)N(C4)CC[C@H]4O	-8.350395779
Cc1ccc(cc1)NC(=O)c2ccc(nc2)Cc3cc([nH+]cc3)N(C4)CC[C@@H]4O	-8.342354856
O[C@H]1CCN(C1)c(n2)cccc2C(=O)Nc(ncc3)cc3Oc(cc4)ccc4CC	-8.342289991
c1cc(C)c(C)cc1C(=O)Nc(n2)cccc2C(=O)Nc3cc(ccc3)N(C4)CC[C@H]4O	-8.340497002
O[C@H]1CCN(C1)c(cn2)ccc2C(=O)Nc(cc3)ccc3-c(cc4)ccc4[C@@H](C)O	-8.338730612
c1ccc(N)cc1C(=O)Nc2ccc(cc2)Nc(cn3)cc(F)c3C[N@@H+](C4)CC[C@@H]4O	-8.338649746
CNC(=O)c1ccc(cc1)NC(=O)c2cc(F)c(cc2)-c3ccc(cc3)[N@H+](C4)CC[C@@H]4O	-8.33736944
CC(C)Nc1c(Cl)cc(cc1)NC(=O)c2ccc(nc2)N(C3)CC[C@H]3O	-8.331782797
N#Cc1ccc(cc1)Cc(nc2)ccc2C(=O)Nc(nc3)ccc3N(C4)CC[C@H]4O	-8.33116072
O[C@@H]1CCN(C1)c(cn2)ccc2C(=O)Nc(cc3)ccc3-c4ccc(cc4)OC	-8.329916492
C#Cc1ccc(F)c(n1)-c2ccc(cc2)NC(=O)c3ccc(cn3)N(C4)CC[C@@H]4O	-8.328252533
CC(=O)Nc1ccc(cc1)Nc(nc2)ccc2NC(=O)c3ccc(cc3)N(C4)CC[C@H]4O	-8.328096553
COc(cc1)ccc1C(=O)Nc2cc(ncc2)Oc3ccc(nc3)N(C4)CC[C@H]4O	-8.325786403
N#Cc1ccc(cc1)NC(=O)c2cc(N(C3)CC[C@@H]3O)c(cc2)-c4ccc(cn4)N(C5)CC[C@@H]5O	-8.325595371
CC(=O)Nc(cc1)cc(F)c1C(=O)Nc(c2)cc(c(Cl)c2C)N(C3)CC[C@@H]3O	-8.324240301
c1nc(C#N)ccc1C(=O)Nc(cc2)cc(Cl)c2-c3cc(cnc3)N(C4)CC[C@H]4O	-8.321722116
c1cc(C)ccc1C(=O)Nc(ccc2)cc2-c3cc(cnn3)N(C4)CC[C@H]4O	-8.321102565
O[C@@H]1CCN(C1)c(nc2)ccc2NC(=O)c3cc(-c4ccc(cc4)OCC)cc(n3)N(C5)CC[C@@H]5O	-8.320225042
O[C@H]1CCN(C1)c(cc2)c(F)cc2C(=O)Nc(nc3)ccc3Oc(cc4)ccc4C	-8.317343662
CC(C)(O)c(cc1)ccc1C(=O)Nc(cc2)cc(Cl)c2C[N@H+](C3)CC[C@H]3O	-8.317053597
O[C@H]1CCN(C1)c(nc2)ccc2C(=O)Nc3cc(ncc3)NCc4cc(F)ccc4	-8.314401922
CC(C)CC(=O)Nc1cc(ccc1)NC(=O)c2ccc(cc2)N(C3)CC[C@@H]3O	-8.313933077
O[C@@H]1CCN(C1)c(cc2)ccc2C(=O)Nc(nc3)ccc3Oc(c4)ccc(F)c4C	-8.313699443
N#Cc1cc(F)c(cc1)NC(=O)c2ccc(cc2)-c3cc([nH+]cc3)N(C4)CC[C@H]4O	-8.312824191
O[C@@H]1CCN(C1)c(cc2)ccc2C(=O)Nc(cc3)ccc3-c4ccc(cn4)NC(=O)NC	-8.312772732
COC(=O)c1ccc(cc1)NC(=O)c2cc(F)c(cc2)-c3ccc(cn3)N(C4)CC[C@H]4O	-8.311621088
COc1ccc(nc1)NC(=O)c2cc(ncc2)Oc3ccc(nc3)N(C4)CC[C@H]4O	-8.310598317
Cc1c(F)cc(nc1)C(=O)Nc2ccc(cc2)Nc3cc([nH+]cc3)N(C4)CC[C@@H]4O	-8.309915319
COc1ccc(nc1)NC(=O)COCc2ccc(cc2)NC(=O)c3ccc(cn3)N(CC4)CCC4O	-8.307462708
Cc1c(F)cc(cc1)NC(=O)c2cccc(n2)Nc3cnc(nc3)N(C4)CC[C@H]4O	-8.306441179
Cc1c(F)cc(cc1)NC(=O)c2cccc(n2)Nc3cnc(nc3)N(C4)CC[C@@H]4O	-8.303968482
CC(=O)c1ccc(cc1)Nc(cn2)ccc2C(=O)Nc(cc3)ccc3C(=O)N(C4)CC[C@@H]4O	-8.298999945
N#Cc1ccc(cc1)C(=O)Nc(ccc2)cc2C(=O)Nc(c3)cnc(c3Cl)N(C4)CC[C@H]4O	-8.298713804
CCc1c(F)cc(cc1)NC(=O)COc(c2)cnc(c2Cl)N(C3)CC[C@H]3O	-8.297068094
CNC(=O)c1ccc(cc1)NC(=O)c2cccc(n2)-c3cc(ccc3)[N@H+](C4)CC[C@H]4O	-8.295914248
O[C@@H]1CCN(C1)c(nc2)ccc2NC(=O)c3c(F)cc(cn3)-c(cc4)ccc4[C@H](C)O	-8.295783758
COc1c(F)cc(cc1)NC(=O)c2cc(ccc2)-c3cc(ccc3)N(C4)CC[C@@H]4O	-8.294209873
CC(C)(C)Oc(cc1)ccc1C(=O)Nc(cc2)ccc2C(=O)Nc3cncc(n3)N(CC4)CCC4O	-8.293164915
N#Cc1ccc(cc1)NC(=O)c2ccc(nc2)Nc(c3)cnc(c3F)N(C4)CC[C@H]4O	-8.292928089
N#Cc1cc(ccc1)NC(=O)c2cc(F)c(cc2)-c3cc(ncc3)N(C4)CC[C@@H]4O	-8.28967293
CC(=O)Nc1ccc(cc1)NC(=O)c(cc2)cc(F)c2C(=O)Nc3cc(ncc3)N(C4)CC[C@@H]4O	-8.288133665
CC(=O)Nc1c(F)ccc(c1)NC(=O)c2cc(Cl)c(cc2)N(C3)CC[C@H]3O	-8.284778373
c1cc(C)c(C)cc1C(=O)Nc(cc2)ccc2-c3cc(cnn3)N(C4)CC[C@@H]4O	-8.284638288
c1ccnc(F)c1C(=O)Nc(c2CC)ccc(c2)NC(=O)c3ccc(cc3)N(C4)CC[C@@H]4O	-8.282934691
CC(=O)Nc1ccc(cc1)NC(=O)c2cc(C)c(c(Cl)c2)C[N@@H+](C3)CC[C@H]3O	-8.282656845
CN(C)c(cc1)ccc1C(=O)Nc(c2)ccc(F)c2-c3ccc(cn3)N(C4)CC[C@@H]4O	-8.282519906
CCc1c(F)cc(cc1)NC(=O)COc(c2)cnc(c2Cl)N(C3)CC[C@@H]3O	-8.281718948
COc(cc1)ccc1NC(=O)Nc(cc2C(F)(F)F)cc(c2)N(C3)CC[C@H]3O	-8.281446327
Cc1ccc(cc1)NC(=O)c2cc(ccc2)Nc([nH+]c3)ccc3N(C4)CC[C@@H]4O	-8.281202329
Cc1c(F)cc(cc1)NC(=O)COc(cc2)ccc2-c3ccc(cn3)N(C4)CC[C@H]4O	-8.280860755
CSc(cc1)ccc1NC(=O)c2cc(ccn2)-c3ccc([nH+]c3)N(C4)CC[C@H]4O	-8.27896376
CCOC(=O)c(nc1)ccc1C(=O)Nc(cc2)cc(Cl)c2Nc3cc(ncn3)N(C4)CC[C@H]4O	-8.278856667
COc1c(F)cc(cc1)NC(=O)c2cc(F)c(cc2)Oc(n3)cccc3N(C4)CC[C@H]4O	-8.278451622
c1cc(C)c(C)cc1C(=O)Nc(n2)cccc2C(=O)Nc3cc(ccc3)[N@@H+](C4)CC[C@H]4O	-8.274156625
c1cc(F)c(OC)cc1C(=O)Nc(c2)ccc(N)c2NC(=O)c3ccc(cn3)N(C4)CC[C@@H]4O	-8.273290305
CC(C)(O)c(cc1)ccc1C(=O)Nc(c2)ccc(OCC(F)(F)Cl)c2N(C3)CC[C@@H]3O	-8.271265799
Cc1c(Cl)c(ccc1)NC(=O)c2ccc(nc2)N(C3)CC[C@H]3O	-8.270774275
C#CC(=O)c1c(C)cc(cc1)C(=O)Nc(cc2)cc(Cl)c2C[N@H+](C3)CC[C@@H]3O	-8.269988087
[O-]C(=O)c1ccc(cc1)NC(=O)c2cc(Cl)c(cc2)N(CC3)CCC3O	-8.269257576
c1cc([C@@H](F)O)ccc1C(=O)Nc2cc(ccc2)Oc(nn3)ccc3N(C4)CC[C@@H]4O	-8.260265306
CN(C)c1c(F)ccc(c1)NC(=O)c2cc(Cl)c(cc2)N(C3)CC[C@H]3O	-8.25680385
c1cnc(C(C)(C)C)cc1C(=O)Nc(c2)cnc(c2Cl)N(C3)CC[C@H]3O	-8.25461791
c1cc(C([O-])=O)ccc1C(=O)Nc(cc2)cc(F)c2Nc3cc(ccc3)[N@@H+](C4)CC[C@H]4O	-8.254584661
O[C@@H]1CCN(C1)c(cc2)c(Cl)cc2C(=O)Nc(c(C)nc3)cc3C(=O)Nc(cc4)ccc4C	-8.254462262
c1cc(C([O-])=O)ccc1C(=O)Nc2ccc(nc2)Oc(cc3)ccc3[N@H+](C4)CC[C@H]4O	-8.25367323
CC(C)(N)c1ccc(cc1)NC(=O)c2c(Cl)cc(cc2)N(C3)CC[C@@H]3O	-8.25302342
c1cc([C@H](F)O)ccc1C(=O)Nc2cc(ccc2)Oc(nn3)ccc3N(C4)CC[C@@H]4O	-8.251987078
N#Cc1ccc(nc1)NC(=O)c2ccc(cc2)Oc(cc3)ccc3[N@@H+](C4)CC[C@@H]4O	-8.250652904
COc1ccc(nc1)NC(=O)c2cc(ncc2)Oc3ccc(nc3)N(C4)CC[C@@H]4O	-8.250113805
CN(C)c(cc1)ccc1C(=O)Nc(nc2)ccc2Nc3ccc([nH+]c3)N(C4)CC[C@H]4O	-8.248020977
N#Cc1ccc(cc1)C(=O)Nc2cc(ncc2)NC(=O)c3cc(ccc3)N(C4)CC[C@H]4O	-8.244289817
OC1CCN(CC1)c(c2)cnc(F)c2C(=O)Nc(cc3)c(Cl)cc3C(=O)Nc(cn4)ccc4C(=O)OC	-8.244236015
CCc1cc(ccc1)NC(=O)Nc2ccc(nc2)Oc(c3)ncc(F)c3N(C4)CC[C@@H]4O	-8.24149835
C#Cc1ccc(cc1)CN(C)C(=O)c2cccc(n2)-c(c3C)cc(cn3)N(C4)CC[C@H]4O	-8.237948137
CC(C)(C)c1c(F)ccc(c1)C(=O)Nc2ccc(nc2)N(C3)CC[C@@H]3O	-8.237807369
COc(cc1)ccc1C(=O)Nc2cc(ncc2)Oc3ccc(nc3)N(C4)CC[C@@H]4O	-8.235659872
c1ccc(C(C)C)cc1C(=O)Nc(cc2)cc(Cl)c2C[N@H+](C3)CC[C@H]3O	-8.235649868
N#Cc1ccc(cc1)C(=O)Nc2cc(ncc2)NC(=O)c3cc(F)c(cc3)N(C4)CC[C@@H]4O	-8.229267769
c1cc(C)c(C)cc1C(=O)Nc2ccc(cc2)NC(=O)c3ccc(cn3)N(C4)CC[C@H]4O	-8.228738278
c1cc(C)c(C)cc1C(=O)Nc2ccc(cc2)NC(=O)c3ccc(cn3)N(C4)CC[C@H]4O	-8.228738278
O[C@H]1CCN(C1)c(cn2)ccc2C(=O)Nc(cc3)ccc3-c4ccc(cc4)OC	-8.226694683
[O-]C(=O)/C=C\c1ccc(cc1)Oc(cc2)ccc2C(=O)Nc(nc3)ccc3N(C4)CC[C@H]4O	-8.225970924
COC(=O)c(cc1)ccc1C(=O)Nc(cn2)ccc2-c3cc(ncc3)N(C4)CC[C@H]4O	-8.225558057
CC(=O)c1c(F)ccc(c1)NC(=O)c2cc(Cl)c(cc2)N(C3)CC[C@H]3O	-8.22493332
COc1c(Cl)cc(cc1)NC(=O)c2cc(Cl)c(cc2)C[N@@H+](C3)CC[C@@H]3O	-8.2242578
CC(C)Cc1cc(Cl)c(nc1)NC(=O)c2ccc(nc2)N(C3)CC[C@@H]3O	-8.222557323
COc(cc1)c(Cl)cc1C(=O)Nc(ccc2)cc2C(=O)Nc3cc(cnc3)N(C4)CC[C@H]4O	-8.220837029
COc1c(F)cc(cc1)NC(=O)c2cc(ccc2)-c3cc(ccc3)[N@H+](C4)CC[C@@H]4O	-8.2191681
N#Cc1c(F)ccc(c1)NC(=O)c2c(Cl)c(ncc2)N(CC3)CCC3O	-8.218259951
CC(=O)Nc(c1)ccc(F)c1-c(cc2)ccc2C(=O)Nc3cccc(n3)N(C4)CC[C@@H]4O	-8.217049757
CC(=O)Nc1ccc(cc1)NC(=O)c(cc2)cc(F)c2C(=O)Nc3cc(ncc3)N(C4)CC[C@H]4O	-8.215549905
O[C@@H]1CCN(C1)c(nc2)ccc2C(=O)Nc(cc3)ccc3-c(cn4)ccc4C	-8.214301093
[O-]C(=O)c1ccc(cc1)NC(=O)c2cc(F)c(nc2)-c3cc(ccc3)N(C4)CC[C@H]4O	-8.210896764
Cc1c(F)ccc(c1)NC(=O)c2cc(Cl)c(cc2)N(C3)CC[C@@H]3O	-8.210526728
CC(=O)Nc1ccc(cc1)NC(=O)c2cc(C)c(c(Cl)c2)C[N@@H+](C3)CC[C@@H]3O	-8.21033437
CC(=O)[C@@](F)(C)c1c(Cl)cc(cc1)NC(=O)Nc2ccc(nc2)N(C3)CC[C@H]3O	-8.208943327
c1cc(C([O-])=O)ccc1C(=O)Nc(cc2)cc(F)c2Nc3cc(ccc3)[N@H+](C4)CC[C@H]4O	-8.208684089
c1cc(C)ccc1C(=O)Nc(cc2)cc(F)c2-c3cc(ncn3)N(C4)CC[C@H]4O	-8.207337737
N#Cc1ccc(nc1)C(=O)Nc(cc2F)c(F)c(F)c2-c3ccc(nc3)N(C4)CC[C@H]4O	-8.205586913
N#Cc1ccc(cc1)C(=O)Nc(n2)cccc2-c3ccc(cc3)[N@H+](C4)CC[C@H]4O	-8.204523301
Cc1cc(ccn1)-c2cc(ccc2)NC(=O)c3ccc(cn3)N(C4)CC[C@@H]4O	-8.204200466
CCC(=O)Nc(c1C)ccc(c1)NC(=O)c2cc(O)c(cc2)N(C3)CC[C@H]3O	-8.203698805
[O-]C(=O)c1ccc(cc1)NC(=O)c2cc(F)c(nc2)-c3cc(ccc3)[N@H+](C4)CC[C@@H]4O	-8.203415771
COc(cc1)ccc1NC(=O)c2cc(ncc2)Oc(cc3)ccc3[N@H+](C4)CC[C@H]4O	-8.20244832
CN(C)c(cc1)ccc1C(=O)Nc(c2)ccc(F)c2-c3ccc(cn3)N(C4)CC[C@H]4O	-8.201707752
COc1c(F)cc(cc1)NC(=O)c2cc(F)c(cc2)Oc(n3)cccc3N(C4)CC[C@@H]4O	-8.201617561
O[C@H]1CCN(C1)c(cn2)ccc2C(=O)Nc(cc3)ccc3-c(cc4)cc(F)c4C	-8.195334028
COc(cc1)ccc1C(=O)Nc(cc2)ccc2C(=O)Nc(cn3)cc(F)c3C[N@H+](C4)CC[C@@H]4O	-8.194535643
N#Cc1c(F)ccc(c1)NC(=O)c2cc(cnc2)Nc3ccc(nc3)N(C4)CC[C@H]4O	-8.193914899
c1cc([C@@H](F)O)ccc1C(=O)Nc2cc(ccc2)Oc(nn3)ccc3N(C4)CC[C@H]4O	-8.193283644
O[C@H]1CCN(C1)c(nc2)ccc2C(=O)Nc(ccc3)cc3-c(c4)ncc(F)c4NC(C)C	-8.189050266
N#Cc1ccc(cc1)C(=O)Nc(ccn2)cc2-c(cc3C)cc(n3)N(C4)CC[C@H]4O	-8.187950254
c1cc(C)c(C)cc1C(=O)Nc(n2)cccc2C(=O)Nc3cc(ccc3)N(C4)CC[C@@H]4O	-8.187078018
Cc1ccc(cc1)NC(=O)c2cc(ccn2)-c3ccc(cc3)N(C4)CC[C@@H]4O	-8.187024078
O[C@H]1CCN(C1)c(cnc2)cc2C(=O)Nc(cc3)cc(Cl)c3NC(=O)OC	-8.187018369
c1nc(C#N)ccc1C(=O)Nc(cc2)cc(Cl)c2-c3cc(cnc3)N(C4)CC[C@@H]4O	-8.185850086
O[C@@H]1CCN(C1)c(ncc2)cc2C(=O)Nc(nc3)ccc3C(=O)Nc(cc4)ccc4C	-8.184475286
CC(=O)[C@](F)(C)c1c(Cl)cc(cc1)NC(=O)Nc2ccc([nH+]c2)N(C3)CC[C@H]3O	-8.184172907
N#Cc1ccc(cc1)Nc(ncc2)cc2C(=O)Nc3ccc(nc3)N(C4)CC[C@H]4O	-8.182846594
c1cc(C)c(F)cc1C(=O)Nc(cn2)cnc2-c3cc(ccn3)N(C4)CC[C@@H]4O	-8.18207993
O[C@H]1CCN(C1)c(nc2)ccc2NC(=O)c3cc(-c4ccc(cc4)OCC)cc(n3)N(C5)CC[C@H]5O	-8.180677672
Cc1ccc(cc1)NC(=O)c2cc(ccn2)-c3ccc(cc3)N(C4)CC[C@H]4O	-8.179941629
N#Cc1c(F)ccc(c1)NC(=O)c2cc(cnc2)Nc3ccc(nc3)[N@@H+](C4)CC[C@@H]4O	-8.17654436
CNc(cc1)ccc1NC(=O)c2cc(Cl)c(cc2)-c3cc(nnc3)N(C4)CC[C@H]4O	-8.175274717
CCOc(nc1)ccc1NC(=O)c2cc(ncc2)NC(=O)c3ccc(cn3)N(CC4)CCC4O	-8.174922395
N#Cc1cc(F)c(cc1)NC(=O)c2ccc(cc2)-c3cc(ncc3)N(C4)CC[C@H]4O	-8.17323207
COc(cc1)ccc1C(=O)Nc(c2)ccc(OC)c2NC(=O)c3cc(ccn3)N(C4)CC[C@H]4O	-8.172562214
c1ccc(C)cc1C(=O)Nc(cc2C(F)(F)F)cc(n2)-c3cc(F)c(nc3)N(C4)CC[C@@H]4O	-8.170882336
O[C@@H]1CCN(C1)c(ncc2)cc2C(=O)Nc3c(F)cc(cc3)NC(=O)c4ccc(cc4)OC	-8.170742057
Cc1ccc(nc1)NC(=O)Nc(cc2)cc(F)c2-c3cc(cnc3)N(C4)CC[C@H]4O	-8.169426289
c1cc([C@H](F)O)ccc1C(=O)Nc2cc(ccc2)Oc(nn3)ccc3N(C4)CC[C@H]4O	-8.166930487
COc1c(F)cc(cc1)NC(=O)c2cc(ccc2)-c3cc(ccc3)N(C4)CC[C@H]4O	-8.16339784
N#Cc1cc(ccc1)NC(=O)c2cc(ccc2)-c3cccc(n3)N(C4)CC[C@H]4O	-8.161312454
N#Cc1ccc(cc1)C(=O)Nc(cc2)ccc2-c3c(F)ncc(c3)N(C4)CC[C@H]4O	-8.158963916
COc(cc1)ccc1NC(=O)c2cc(cnc2)Nc([nH+]cc3)cc3N(C4)CC[C@@H]4O	-8.158950769
O[C@@H]1CCN(C1)c2ccc(nc2)NC(=O)c3c(F)cnc(c3)CNc(cc4)ccc4C(=O)OC	-8.156948285
c1cc(F)c(NC)cc1C(=O)Nc(cc2)cc(Cl)c2C[N@@H+](CC3)CC[C@@H]3O	-8.156703879
COc(cc1)c(C)cc1C(=O)Nc(cc2)cc(Cl)c2-c3cc(ncn3)N(C4)CC[C@H]4O	-8.155418197
COc(cc1)cc(Cl)c1C(=O)Nc(cc2)cc(Cl)c2C[N@@H+](C3)CC[C@H]3O	-8.154982901
N#Cc1ccc(cc1)C(=O)Nc(cc2)cc(Cl)c2C[N@@H+](C3)CC[C@@H]3O	-8.153606756
COc(cc1)c(F)cc1C(=O)Nc(cc2)ccc2-c3cc(cc[nH+]3)N(C4)CC[C@H]4O	-8.151077812
Cc1ccc(cn1)NC(=O)c2cccc(n2)Oc3ccc(nc3)N(C4)CC[C@@H]4O	-8.149372541
OCC(=O)c1ccc(cc1)C(=O)Nc(c2)ccc(OCCC(F)(F)F)c2[N@@H+](C3)CC[C@@H]3O	-8.148370251
COc(cc1)c(Cl)cc1C(=O)Nc(ccc2)cc2C(=O)Nc3cc(cnc3)N(C4)CC[C@@H]4O	-8.147122708
c1cnc(C#N)cc1C(=O)c2cc(F)c(cc2)-c3ccc(cn3)N(C4)CC[C@@H]4O	-8.146483921
CC(=O)c(cc1)cc(Cl)c1C(=O)Nc(c2)cnc(c2Cl)N(C3)CC[C@@H]3O	-8.143020915
c1cc(C)c(C)cc1C(=O)Nc(cc2)ccc2-c3cc(cnn3)N(C4)CC[C@H]4O	-8.142294167
N#CCc(cc1)ccc1C(=O)Nc(cc2)cc(F)c2-c(nc3)cc(F)c3N(C4)CC[C@H]4O	-8.14217902
O[C@H]1CCN(C1)c2ccc(nc2)NC(=O)c3c(F)cnc(c3)CNc(cc4)ccc4C(=O)OC	-8.141302952
c1cc(C)ccc1C(=O)Nc2cc(ccc2)NC(=O)c3cccc(n3)N(C4)CC[C@H]4O	-8.140780902
N#Cc1c(F)ccc(c1)NC(=O)c2cc(cnc2)Nc3ccc(nc3)[N@H+](C4)CC[C@H]4O	-8.137734703
Cc1cc(ccc1)NC(=O)c2c(F)cc(F)c(c2)-c3cc(ncn3)N(C4)CC[C@H]4O	-8.137600731
CC(=O)[C@](F)(C)c1c(Cl)cc(cc1)NC(=O)Nc2ccc(nc2)N(C3)CC[C@H]3O	-8.136647706
O[C@H]1CCN(C1)c(c(Cl)c2)c(Cl)cc2C(=O)Nc3ccc(nc3)NC(=O)OC	-8.132534469
CC(C)(C)NC(=O)c1ccc(cc1)NC(=O)c2cc(F)c(cc2)NC(=O)c3ccc(cn3)N(C4)CC[C@@H]4O	-8.132269344
Cc1cc(ccc1)NC(=O)c2cc(ccc2)-c3ccc(nn3)N(C4)CC[C@@H]4O	-8.131174715
O[C@@H]1CCN(C1)c(cn2)ncc2C(=O)Nc(cc3)ccc3COc4ccc(cc4)OC	-8.130171692
COCc(c1)ccc(F)c1C(=O)Nc(c2)ccc(Cl)c2N(C3)CC[C@H]3O	-8.129943077
Cc1ccc(cc1)NC(=O)COc(cc2)nc(c2OC)NC(=O)c3ccc(cc3)N(C4)CC[C@H]4O	-8.128264772
[O-]C(=O)c1ccc(cc1)NC(=O)c2cc(F)c(nc2)-c3cc(ccc3)[N@@H+](C4)CC[C@H]4O	-8.125956443
N#Cc1ccc(cc1)C(=O)Nc(n2)cccc2-c3ccc(cc3)N(C4)CC[C@H]4O	-8.123655883
c1cc(C)c(F)cc1C(=O)Nc(cn2)cnc2-c3cc(ccn3)N(C4)CC[C@H]4O	-8.115754816
N#Cc1ccc(cc1)-c(cc2)ccc2C(=O)Nc(nc3)ccc3N(C4)CC[C@H]4O	-8.115621005
COc(cc1)ccc1CNC(=O)c2c(F)cnc(c2)-c3ccc(cc3)N(C4)CC[C@H]4O	-8.114373692
COc(cc1)ccc1C(=O)Nc(cc2)ccc2C(=O)Nc(cn3)cc(F)c3C[N@@H+](C4)CC[C@@H]4O	-8.114077051
CNC(=O)c1ccc(cc1)NC(=O)c2cc(F)c(cc2)-c3ccc(cc3)[N@@H+](C4)CC[C@H]4O	-8.113512436
COc(cc1)c(C)cc1C(=O)Nc(cc2)cc(Cl)c2-c3cc(ncn3)N(C4)CC[C@@H]4O	-8.110455456
CN(C)c1c(F)ccc(c1)NC(=O)c2cc(Cl)c(cc2)N(C3)CC[C@@H]3O	-8.10984391
N#Cc1c(F)ccc(c1)NC(=O)c2cc(cnc2)Nc3ccc(nc3)[N@H+](C4)CC[C@@H]4O	-8.10944462
COc(cc1)ccc1C(=O)Nc(cc2)ccc2-c3cc(cc[nH+]3)N(C4)CC[C@H]4O	-8.10851307
c1ccc(C)cc1C(=O)Nc(cc2)ccc2-c(c3)[nH+]cc(F)c3N(C4)CC[C@H]4O	-8.108509734
N#Cc1ccc(cc1)C(=O)Nc(n2)cccc2-c3ccc(cc3)N(C4)CC[C@@H]4O	-8.104004967
COc(cc1)c(C)cc1C(=O)Nc(ncc2)cc2-c3ccc(cn3)N(C4)CC[C@H]4O	-8.102635942
COc(cc1)c(C)cc1C(=O)Nc(ncc2)cc2-c3ccc(cn3)N(C4)CC[C@@H]4O	-8.100087951
COc(cc1)ccc1NC(=O)c2cc(ccn2)-c(cc3)cc(Cl)c3C(=O)N(C4)CC[C@@H]4O	-8.098530657
COc(cc1)ccc1C(=O)Nc(c2)ccc(O)c2NC(=O)c3ccc(cn3)N(C4)CC[C@@H]4O	-8.098529598
Cc1ccc(cn1)NC(=O)c2cc(Cl)c(cc2)N(C3)CC[C@H]3O	-8.098121424
CS(=O)(=O)c(cc1)ccc1C(=O)Nc(cc2)c(Cl)c(Cl)c2C[N@@H+](C3)CC[C@H]3O	-8.096556084
N#Cc1ccc(nc1)C(=O)Nc(c2)ccc(OC)c2NC(=O)c3ccc(cc3)N(C4)CC[C@@H]4O	-8.095224505
N#Cc1ccc(cc1)NC(=O)c2ccc(nc2)Nc(c3)cnc(c3F)N(C4)CC[C@@H]4O	-8.094634302
c1cc(C)c(C)cc1C(=O)Nc(c2)cnc(c2Cl)N(C3)CC[C@H]3O	-8.091516489
N#Cc1ccc(cc1)C(=O)Nc(cc2)ccc2-c3c(F)ncc(c3)N(C4)CC[C@@H]4O	-8.089555612
c1ccc(C(C)C)cc1C(=O)Nc(cc2)cc(Cl)c2C[N@H+](C3)CC[C@@H]3O	-8.088903398
Cc1ccc(cn1)NC(=O)c2cc(Cl)c(cc2)N(C3)CC[C@@H]3O	-8.087268091
N#Cc1ccc(cc1)-c(cn2)ccc2C(=O)Nc(cc3)ccc3C[N@H+](C4)CC[C@H]4O	-8.084816202
Cc1ccc(nc1)NC(=O)Nc(cc2)cc(F)c2-c3cc(cnc3)N(C4)CC[C@@H]4O	-8.084468463
c1cnc(C([O-])=O)cc1C(=O)Nc(cc2)ccc2C(=O)Nc(cc3)ccc3C(=O)N(C4)CC[C@@H]4O	-8.082028832
C=CC(=O)c1ccc(cc1)NC(=O)[C@@H](C)c2cc(Cl)c(cc2)N(C3)CC[C@@H]3O	-8.078853132
COc(cc1)c(F)cc1C(=O)Nc(cc2)cc(F)c2-c3cc(ncn3)N(C4)CC[C@H]4O	-8.07867396
COc(cc1)ccc1NC(=O)c2cc(F)c(cc2)-c3ccc(cn3)N(C4)CC[C@H]4O	-8.078266883
OCC(=O)c1ccc(cc1)C(=O)Nc(c2)ccc(OCCC(F)(F)F)c2[N@@H+](C3)CC[C@H]3O	-8.077617448
CC(C)c1ccc(cc1)NC(=O)c2cc(cc(Cl)c2)[C@H](N)N(C3)CC[C@@H]3O	-8.074023743
N#Cc1ccc(cc1)C(=O)Nc(cc2)cc(F)c2NC(=O)c3cc(ccc3)N(C4)CC[C@H]4O	-8.071041701
N#Cc1ccc(cn1)NC(=O)c(ccc2)cc2C(=O)Nc3cc(cc(F)c3)N(C4)CC[C@H]4O	-8.069232382
OCC(=O)c1ccc(cc1)C(=O)Nc(c2)ccc(OCCC(F)(F)F)c2N(C3)CC[C@H]3O	-8.067718901
Cc1ccc(cc1)NC(=O)c2ccc(nc2)CNc3cc(ccc3)[N@@H+](C4)CC[C@@H]4O	-8.064101582
N#Cc1ccc(cc1)NC(=O)c2cc(ccc2)Oc(ncc3)cc3N(C4)CC[C@H]4O	-8.062789294
CNc(cc1)ccc1NC(=O)c2cc(Cl)c(cc2)-c3cc(nnc3)N(C4)CC[C@@H]4O	-8.062037398
N#Cc1ccc(cc1)C(=O)Nc(c(F)cc2)cc2-c3c(c(N)ncc3)N(C4)CC[C@@H]4O	-8.061036752
COc1c(F)ccc(c1)NC(=O)c2cc(cnc2)-c3ccc(cn3)N(C4)CC[C@H]4O	-8.060957814
O[C@@H]1CCN(C1)c(ncc2)cc2NC(=O)c3ccc(cc3)-c4cc(F)c(cc4)OC	-8.056935139
COc(cc1)ccc1NC(=O)c2cc(F)c(c(Cl)c2)N(CC3)CCC3O	-8.05621691
O[C@@H]1CCN(C1)c(nc2)ccc2NC(=O)c3ccc(cc3)Cc(ccn4)cc4C([O-])=O	-8.055784706
CC(=O)c1cc(ccc1)NC(=O)c2cc(ccc2)Oc3ccnc(n3)N(C4)CC[C@H]4O	-8.053729469
O[C@@H]1CCN(C1)c(nc2)ccc2C(=O)Nc(cc3)ccc3-c4ccc(cc4)OC	-8.049284406
N#Cc1c(F)ncc(c1)NC(=O)c2cc(F)c(cc2)-c3cc(c[nH+]c3)N(C4)CC[C@H]4O	-8.049263511
CNC(=O)c1ccc(cc1)NC(=O)c2cc(F)c(cc2)-c3ccc(cc3)N(C4)CC[C@H]4O	-8.047669698
CCOc(cc1)ccc1C(=O)Nc(cc2)cc(C)c2CNC(=O)c3ccc(cn3)N(C4)CC[C@H]4O	-8.04665771
c1cc(C)c(C)cc1C(=O)Nc(cc2)ccc2-c3nc(ccn3)N(C4)CC[C@H]4O	-8.044865661
CC(C)(C)NC(=O)c1ccc(cc1)NC(=O)c2cnc(c(n2)C)-c(cc3)cc(F)c3C[N@@H+](C4)CC[C@H]4O	-8.044629719
N#Cc1cc(ccc1)NC(=O)c2ccnc(n2)Nc3ccc(nc3)N(C4)CC[C@H]4O	-8.042352007
COc(cc1)c(F)cc1C(=O)Nc(cc2)ccc2-c3cc(cc[nH+]3)N(C4)CC[C@@H]4O	-8.041249861
COc(cc1)ccc1C(=O)Nc(cc2)cc(Cl)c2Oc(nc3)ccc3N(C4)CC[C@@H]4O	-8.041140094
CC(=O)Nc(cc1)ccc1C(=O)Nc2ccc(cc2)Oc(cnc3)cc3N(C4)CC[C@@H]4O	-8.040348735
c1cc(F)c(C)cc1C(=O)Nc(cn2)cc(F)c2-c3ccc(cn3)N(C4)CC[C@H]4O	-8.040188409
c1ccc([C@H](C)O)cc1C(=O)Nc(ncc2N)c(Cl)c2N(C3)CC[C@@H]3O	-8.039528329
Cc1ccc(cc1)NC(=O)c(ccc2)cc2C(=O)Nc3c(F)cnc(c3)N(C4)CC[C@@H]4O	-8.038565281
c1c(F)cc(C)cc1C(=O)Nc(cc2)ccc2-c3cc(ncn3)N(C4)CC[C@H]4O	-8.037919315
COc(cc1)ccc1C(=O)Nc(c2)ccc(c2C(F)(F)F)-c3cc(ncn3)N(CC4)CCC4O	-8.037796706
CC(=O)[C@@](F)(C)c1c(Cl)cc(cc1)NC(=O)Nc2ccc(nc2)N(C3)CC[C@@H]3O	-8.037367077
Cc1ccc(cc1)-c(cnc2)cc2C(=O)Nc([nH+]cc3)cc3N(C4)CC[C@H]4O	-8.036465151
c1cccc(c1C#N)-c(cc2)ccc2C(=O)Nc3ccc(nc3)N(C4)CC[C@@H]4O	-8.031590313
COC(=O)c1ccc(cc1)NC(=O)c2cc(F)c(cc2)-c3cc(c[nH+]c3)N(C4)CC[C@H]4O	-8.02775642
CC(=O)Nc(cn1)ccc1C(=O)Nc2ccc(cc2)Oc(nc3)ccc3N(C4)CC[C@H]4O	-8.027478201
O[C@@H]1CC[N@H+](C1)c(ccc2)cc2CC(=O)NCc3c(F)cc(cc3)NC(=O)c4cc(C)ccc4	-8.027020429
c1ccc(C)cc1C(=O)Nc(c(F)cc2)cc2-c(nc3)ccc3C(=O)N(C4)CC[C@H]4O	-8.021360291
c1cc(C)ccc1C(=O)Nc(cc2)cc(N(C3)CC[C@@H]3O)c2-c4ccc(nc4)N(C5)CC[C@@H]5O	-8.021147557
COc(cc1)ccc1C(=O)Nc(c2)ccc(O)c2NC(=O)c3ccc(cn3)N(C4)CC[C@H]4O	-8.017182463
N#Cc1ccc(cc1)NC(=O)c(cc2)cc(F)c2C(=O)Nc3ccc(nc3)N(CC4)CCC4O	-8.016954477
CS(=O)(=O)c(cc1)ccc1NC(=O)c2ccc(cc2)-c3ccc(cn3)N(C4)CC[C@@H]4O	-8.016602394
OCC(=O)c1ccc(cc1)C(=O)Nc(c2)ccc(OCCC(F)(F)F)c2N(C3)CC[C@@H]3O	-8.013496088
CC(C)(C)c1c(F)ccc(c1)C(=O)Nc(c2)cnc(c2Cl)N(C3)CC[C@@H]3O	-8.012832779
COc1c(F)cc(cc1)NC(=O)c2cc(ccc2)-c3cc(ccc3)[N@H+](C4)CC[C@H]4O	-8.010690713
CCOC(=O)c(nc1)ccc1C(=O)Nc(cc2)cc(Cl)c2Nc3cc([nH+]cn3)N(C4)CC[C@@H]4O	-8.010347414
O[C@H]1CCN(C1)c(ncc2)cc2C(=O)Nc3c(F)cc(cc3)NC(=O)c4ccc(cc4)OC	-8.009564038
C=CCC(=O)Nc(cc1)ccc1C(=O)Nc2cc(ccc2)Oc3ccnc(n3)N(CC4)CCC4O	-8.008559812
N#Cc1ccc(cc1)-c(cn2)ccc2C(=O)Nc(cc3)ccc3C[N@@H+](C4)CC[C@@H]4O	-8.006141288
O[C@H]1CCN(C1)C(=O)c2ccc(nc2)NC(=O)c3ccc(cc3)NC(=O)Nc(nc4)ccc4C	-8.005194907
N#Cc1c(F)ccc(c1)NC(=O)c2cc(cnc2)Nc3ccc(nc3)[N@@H+](C4)CC[C@H]4O	-8.004182108
N#Cc1c(F)ccc(c1)NC(=O)c2cc(cnc2)Nc3ccc([nH+]c3)N(C4)CC[C@H]4O	-8.003952525
c1ccc(OC)cc1C(=O)Nc2cc(ccc2)NC(=O)c3cccc(n3)N(C4)CC[C@@H]4O	-8.003295639
CC(C)(C)c1c(F)cc(cc1)C(=O)Nc(c2)ccc(OC)c2[N@@H+](C3)CC[C@@H]3O	-8.003294409
COc(cc1)ccc1C(=O)Nc(c2)cnc(c2F)Oc(cc3)ccc3C(=O)N(C4)CC[C@@H]4O	-8.002147842
N#Cc1ccc(cn1)NC(=O)c(ccc2)cc2C(=O)Nc3cc(cc(F)c3)N(C4)CC[C@@H]4O	-8.00103365
O[C@@H]1CCN(C1)c(cnc2)cc2C(=O)Nc(cc3)cc(Cl)c3NC(=O)OC	-7.998926915
N#Cc1c(F)ccc(c1)NC(=O)c2cc(cc(c2)O)-c(cn3)ccc3C(=O)N(C4)CC[C@H]4O	-7.998742004
CC(=O)Nc1c(F)cc(cc1)NC(=O)Nc(n2)cccc2NC(=O)c3cc(ccc3)N(C4)CC[C@H]4O	-7.996363053
N#Cc1ccc(nc1)C(=O)Nc(cc(F)c2)cc2-c3ccc(cn3)N(C4)CC[C@H]4O	-7.995837619
[O-]C(=O)c1ccc(cc1)NC(=O)c2cc(F)c(nc2)-c3cc(ccc3)[N@H+](C4)CC[C@H]4O	-7.990793548
[O-]C(=O)CNc(cc1)ccc1-c(cc2)ccc2C(=O)Nc3ccc(nc3)N(C4)CC[C@H]4O	-7.988162854
N#Cc1cc(ccc1)C(=O)NC(=O)c2cc(Cl)c(c(Cl)c2)N(C3)CC[C@H]3O	-7.987025891
COc(nc1)ccc1C(=O)Nc(c2)ccc(Cl)c2N(CC3)CCC3O	-7.986610803
COc(cc1)ccc1C(=O)Nc(c2)ccc(O)c2-c3c(ncc(F)c3)N(C4)CC[C@@H]4O	-7.986389796
O[C@H]1CCN(C1)c(nc2)ccc2C(=O)Nc(cc3)ccc3-c(ccc4)cc4C(=O)OC	-7.984557345
c1ccc(C)cc1C(=O)Nc(cc2)ccc2-c(c3)[nH+]cc(F)c3N(C4)CC[C@@H]4O	-7.984500754
N#Cc1ccc(cc1)C(=O)Nc(ccc2)cc2C(=O)Nc(c3)cnc(c3Cl)N(C4)CC[C@@H]4O	-7.981533904
CN(C)c(cc1)ccc1C(=O)Nc(nc2)ccc2Nc3ccc([nH+]c3)N(C4)CC[C@@H]4O	-7.979420199
CC(=O)[C@](F)(C)c1c(Cl)cc(cc1)NC(=O)Nc2ccc([nH+]c2)N(C3)CC[C@@H]3O	-7.978566169
COc(cc1)ccc1NC(=O)c2cc(ccn2)-c(cc3)cc(Cl)c3C(=O)N(C4)CC[C@H]4O	-7.978010349
O[C@@H]1CCN(C1)c(nc2)ccc2NC(=O)c3ccc(cn3)Oc(cc4)ccc4C	-7.972231447
[O-]C(=O)c1ccc(cc1)NC(=O)c2cc(ccc2)-c3ccc(cn3)N(C4)CC[C@@H]4O	-7.971390187
N#Cc1ccc(cc1)C(=O)Nc(cc2)cc(F)c2NC(=O)c3cc(ccc3)N(C4)CC[C@@H]4O	-7.970031471
O[C@H]1CCN(C1)c(cc2)c(Cl)cc2C(=O)Nc(c(C)nc3)cc3C(=O)Nc(cc4)ccc4C	-7.964925618
c1ccc(OC)cc1C(=O)Nc2cc(ccc2)NC(=O)c3cccc(n3)N(C4)CC[C@H]4O	-7.964233327
N#Cc1ccc(cc1)NC(=O)c(n2)cccc2C(=O)Nc3cc(ccc3)[N@H+](C4)CC[C@@H]4O	-7.961562109
COc(cc1)ccc1C(=O)Nc(c2)cnc(c2F)Oc(cc3)ccc3C(=O)N(C4)CC[C@H]4O	-7.960399803
CC(=O)c1cc(ccc1)C(=O)Nc2ccc(cc2)Nc3cc([nH+]cc3)N(C4)CC[C@H]4O	-7.958923879
N#Cc1cc(F)c(cc1)NC(=O)c(cc2)cc(F)c2C(=O)Nc(cc3)ccc3C(=O)N(C4)CC[C@H]4O	-7.958293496
Cc1ccc(cc1)-c(cnc2)cc2C(=O)Nc(ncc3)cc3N(C4)CC[C@H]4O	-7.956544232
CS(=O)(=O)CSc(cc1)ccc1C(=O)Nc(c2)ncc(Cl)c2N(C3)CC[C@H]3O	-7.954086932
NC(=O)Nc(cc1)ccc1C(=O)Nc(ccc2)cc2-c3nc(cc[nH+]3)N(C4)CC[C@@H]4O	-7.951403638
O[C@H]1CCN(C1)c(nc2)ccc2C(=O)Nc(ccc3)cc3-c(c4)[nH+]cc(F)c4NC(C)C	-7.950277875
CC(C)(C)C(=O)c1cccc(n1)NC(=O)c2cc(ccc2)N(C3)CC[C@H]3O	-7.949897145
CC(=O)[C@](F)(C)c1c(Cl)cc(cc1)NC(=O)Nc2ccc(nc2)N(C3)CC[C@@H]3O	-7.948655909
O[C@H]1CCN(C1)c(cc2)ccc2C(=O)Nc(cn3)ncc3-c(c4)ccc(F)c4C	-7.948532352
N#Cc1ccc(cc1)Oc(cc2)ccc2NC(=O)c3ccc(nc3)N(C4)CC[C@@H]4O	-7.947494726
O[C@@H]1CCN(C1)C(=O)c2ccc(nc2)NC(=O)c3ccc(cc3)NC(=O)Nc(nc4)ccc4C	-7.947391359
c1cc(C)cc(c1C)NC(=O)c2cc(Cl)c(cc2)C[N@H+](C3)CC[C@@H]3O	-7.947328
CS(=O)(=O)CSc(cc1)ccc1C(=O)Nc(c2)ncc(Cl)c2N(C3)CC[C@@H]3O	-7.943828808
CC(=O)Nc(c1C)ccc(c1)NC(=O)c2ccc(cc2)NC(=O)c3ccc(cn3)N(C4)CC[C@@H]4O	-7.942987679
COc(cc1)ccc1NC(=O)CC(=O)Nc(cn2)cc(F)c2-c3ccc(cc3)N(C4)CC[C@H]4O	-7.941688351
N#Cc1c(F)ncc(c1)NC(=O)c2cc(F)c(cc2)-c3cc(c[nH+]c3)N(C4)CC[C@@H]4O	-7.941618855
COc(cc1)c(F)cc1C(=O)Nc(cc2)cc(F)c2-c3cc(ncn3)N(C4)CC[C@@H]4O	-7.94062315
c1ccc(C)cc1C(=O)Nc(cc2C(F)(F)F)cc(n2)-c3cc(F)c(nc3)N(C4)CC[C@H]4O	-7.939308303
O[C@@H]1CCN(C1)c(c2)cnc(F)c2C(=O)Nc(cn3)ccc3C(=O)Nc(cc4)ccc4C	-7.937441792
c1cc(C)ccc1C(=O)Nc2ccc(nc2)Nc3ccc([nH+]c3)N(C4)CC[C@H]4O	-7.93365408
c1cc(C)c(C)cc1C(=O)Nc(n2)cccc2C(=O)Nc3cc(ccc3)[N@H+](C4)CC[C@@H]4O	-7.932751193
CNC(=O)c1ccc(cc1)NC(=O)c2cc(F)c(cc2)-c3ccc(cc3)[N@H+](C4)CC[C@H]4O	-7.928860778
[O-]C(=O)C(=O)c1ccc(cc1)Oc2ccc(nc2)NC(=O)c3ccc(cc3)N(C4)CC[C@@H]4O	-7.928009543
COc(cc1)ccc1C(=O)Nc(c2)ncc(F)c2-c3ccc(cn3)N(C4)CC[C@@H]4O	-7.927439507
N#Cc1ccc(cc1)C(=O)Nc(cc2)cc(Cl)c2C[N@H+](C3)CC[C@H]3O	-7.924695767
N#Cc1ccc(cc1)C(=O)Nc(cc2)cc(N)c2-c3ccc(cn3)N(C4)CC[C@H]4O	-7.923367898
c1cc(C)ccc1C(=O)Nc2ccc(nc2)Nc3ccc([nH+]c3)N(C4)CC[C@@H]4O	-7.921517478
c1cc(C)c(C)cc1C(=O)Nc(n2)cccc2C(=O)Nc3cc(ccc3)[N@@H+](C4)CC[C@@H]4O	-7.921471215
N#Cc1cc(ccc1)C(=O)Nc(cc2)cc(Cl)c2Oc(cnc3)cc3N(C4)CC[C@H]4O	-7.921308615
COC(=O)c(cc1)ccc1C(=O)Nc(cn2)ccc2-c3cc(ncc3)N(C4)CC[C@@H]4O	-7.920944439
COc(cc1)c(C)cc1C(=O)Nc(nc2)ccc2-c3cc(cc[nH+]3)N(C4)CC[C@@H]4O	-7.919940561
c1ccc([C@@H](C)O)cc1C(=O)Nc(ncc2N)c(Cl)c2N(C3)CC[C@@H]3O	-7.919486921
CC(=O)Nc(cc1)ccc1C(=O)Nc2ccc(cc2)Oc(cnc3)cc3N(C4)CC[C@H]4O	-7.919325764
[O-]C(=O)CCc1ccc(cc1)NC(=O)c2ccc(cc2)C(=O)Nc3ccc(nc3)N(C4)CC[C@H]4O	-7.917784481
c1cc(C([O-])=O)ccc1C(=O)Nc(cc2)cc(F)c2Nc3cc(ccc3)N(C4)CC[C@@H]4O	-7.917698021
CC(C)(C)c1c(F)cc(cc1)C(=O)Nc(c2)ccc(OC)c2[N@H+](C3)CC[C@@H]3O	-7.916669883
Cc1ccc(cn1)NC(=O)c2cccc(n2)Oc3ccc(nc3)N(C4)CC[C@H]4O	-7.914396629
COc(cc1)ccc1C(=O)Nc(c2)ccc(OC)c2NC(=O)c3cc(ccn3)N(C4)CC[C@@H]4O	-7.911938656
O[C@@H]1CCN(C1)c(cc(C)c2)c(Cl)c2C(=O)Nc(c3)ccc(F)c3OC	-7.910373479
CC(=O)Nc(cc1)ccc1C(=O)Nc(cn2)cc(F)c2-c3cnc(cn3)N(CC4)CCC4O	-7.910261396
COC(=O)c(cc1)ccc1C(=O)Nc(cc2)ccc2-c3cc(cc[nH+]3)N(C4)CC[C@H]4O	-7.90929346
COc(cc1)ccc1NC(=O)CC(=O)Nc(cn2)cc(F)c2-c3ccc(cc3)N(C4)CC[C@@H]4O	-7.908068344
O[C@H]1CCN(C1)c(ccc2)cc2C(=O)Nc(cc3)c(Cl)cc3C(=O)Nc(ncc4)cc4OC	-7.905172608
CCOc(cc1)ccc1NC(=O)c2ccc(nc2)-c3ccc(nc3)N(C4)CC[C@@H]4O	-7.904639736
CC(=O)Nc(ccc1)cc1C(=O)Nc(cc2)cc(Cl)c2C[N@H+](C3)CC[C@@H]3O	-7.904170967
N#Cc1cc(ccc1)C(=O)NC(=O)c2cc(Cl)c(c(Cl)c2)N(C3)CC[C@@H]3O	-7.902812193
c1ccc([C@H](C)O)cc1C(=O)Nc(ncc2N)c(Cl)c2N(C3)CC[C@H]3O	-7.901711136
N#Cc1cc(ccc1)NC(=O)c2cc(ccc2)-c3cccc(n3)N(C4)CC[C@@H]4O	-7.899034614
CC(C)(C)C(=O)c1cc(Cl)c(cc1)NC(=O)c2cc(F)c(cc2)N(C3)CC3O	-7.897745067
N#Cc1c(F)ccc(c1)C(=O)Nc(cc2)cc(F)c2-c3cc([nH+]cc3)N(C4)CC[C@@H]4O	-7.897500336
c1ccc(N(C)C)cc1C(=O)Nc(ccc2)cc2-c3ccc(cn3)N(C4)CC[C@@H]4O	-7.893529368
COc(cc1)ccc1NC(=O)c2ccc(cc2)Oc3c(F)ncc(c3)N(C4)CC[C@H]4O	-7.893308721
O[C@@H]1CCN(C1)c(nc2)ccc2NC(=O)c3c(F)cc(cc3)NC(=O)c(cc4)ccc4C(=O)NC(C)C	-7.891807497
COC(=O)c(cc1)ccc1C(=O)Nc(cc2)ccc2-c3cc(cc[nH+]3)N(C4)CC[C@@H]4O	-7.891317118
C=C(C)c1cc(ccn1)NC(=O)c2cc(F)c(cc2)N(C3)CC[C@H]3O	-7.890745618
O[C@H]1CCN(C1)c(ncc2)cc2C(=O)Nc(nc3)ccc3C(=O)Nc(cc4)ccc4C	-7.885410895
CC(=O)c1c(F)ccc(c1)NC(=O)c2cc(Cl)c(cc2)N(C3)CC[C@@H]3O	-7.884470781
O[C@H]1CCN(C1)c(nc2)ccc2NC(=O)c3c(F)cc(cc3)NC(=O)c(cc4)ccc4C(=O)NC(C)C	-7.88414885
COc(cc1)cc(F)c1NC(=O)COc(n2)cncc2-c3ccc(cc3)N(C4)CC[C@@H]4O	-7.883622995
c1ccc(S(=O)(=O)C)cc1-c(cc2)ccc2C(=O)Nc3cccc(n3)N(C4)CC[C@@H]4O	-7.881267689
Cc1ccc(cc1)NC(=O)Cc2ccc(cc2)-c3ccnc(n3)N(C4)CC[C@H]4O	-7.879380074
N#Cc1cc(ccc1)NC(=O)c2ccc(cn2)-c3cc(cc[nH+]3)N(C4)CC[C@H]4O	-7.879316618
CC(=O)c1c(F)ncc(c1)NC(=O)c2c(F)cnc(c2)-c3ccc(cc3)[N@H+](C4)CC[C@H]4O	-7.875188949
c1cnc(C(C)(C)C)cc1C(=O)Nc(c2)cnc(c2Cl)N(C3)CC[C@@H]3O	-7.869735731
COc(cn1)c(Cl)cc1C(=O)Nc(cc2)cc(Cl)c2C[N@H+](C3)CC[C@@H]3O	-7.869334238
[O-]C(=O)CCc1ccc(cc1)NC(=O)c2ccc(cc2)C(=O)Nc3ccc(nc3)N(C4)CC[C@@H]4O	-7.866500975
O[C@H]1CCN(C1)c(cc2)ccc2C(=O)Nc(cc3)ccc3-c4ccc(cn4)NC(=O)NC	-7.865187352
c1cc(C([O-])=O)ccc1C(=O)Nc2ccc(nc2)Oc(cc3)ccc3[N@H+](C4)CC[C@@H]4O	-7.864126337
N#Cc1cc(c(Cl)cc1)-c2ccc(cc2)NC(=O)c3ccc(nc3)N(C4)CC[C@@H]4O	-7.863318336
CN(C)c(cc1)ccc1C(=O)Nc(nc2)ccc2Nc3ccc(nc3)[N@H+](C4)CC[C@@H]4O	-7.861787641
COc(cc1)ccc1CNC(=O)c2c(F)cnc(c2)-c3ccc(cc3)[N@@H+](C4)CC[C@@H]4O	-7.861715693
Cc1c(F)ccc(c1)NC(=O)c2ccc(cc2)NC(=O)c(nc3)ccc3C(=O)N(C4)CC[C@H]4O	-7.861106396
CC(=O)c1c(F)ccc(c1)NC(=O)c2ccc(nc2)NC(=O)c3ccc(cc3)N(C4)CC[C@@H]4O	-7.861045643
c1ccc(OC)cc1C(=O)Nc(cc2Cl)cc(F)c2-c3cc(ncc3)N(C4)CC[C@H]4O	-7.859371214
O[C@H]1CCN(C1)c(cc2)ccc2C(=O)Nc(nc3)ncc3Oc(c4C)ccc(C)c4	-7.858045501
Cc1ccc(cc1)-c(cnc2)cc2C(=O)Nc([nH+]cc3)cc3N(C4)CC[C@@H]4O	-7.856542394
c1cnc(OC)cc1NC(=O)c2cc(ccc2)-c3cc(cnn3)N(C4)CC[C@@H]4O	-7.856321038
N#Cc1ccc(cc1)C(=O)Nc(cc2)cc(Cl)c2C[N@@H+](C3)CC[C@H]3O	-7.856069789
O[C@H]1CCN(C1)c(cc2)ccc2C(=O)Nc(nc3)ccc3Oc(c4)ccc(F)c4C	-7.85398788
COc(cc1)ccc1NC(=O)c2ccc(nc2)-c3cc(F)c(cc3)N(C4)CC[C@H]4O	-7.853772165
c1ccc(OC)cc1C(=O)Nc(cc2)cc(N(C3)CC[C@@H]3O)c2-c4ccc(nc4)N(C5)CC[C@H]5O	-7.853746265
CC(=O)Nc(nc1)ccc1NC(=O)c2c(F)cnc(c2)-c3cc(F)c(cc3)N(C4)CC[C@@H]4O	-7.851638717
CC(=O)Nc(cn1)ccc1C(=O)Nc2ccc(cc2)Oc(nc3)ccc3N(C4)CC[C@@H]4O	-7.849277424
c1cc(C([O-])=O)ccc1C(=O)Nc2ccc(nc2)Oc(cc3)ccc3[N@@H+](C4)CC[C@@H]4O	-7.846953417
NC(=O)Nc(cc1)ccc1C(=O)Nc(ccc2)cc2-c3nc(cc[nH+]3)N(C4)CC[C@H]4O	-7.846938017
c1ccc(OC)cc1C(=O)Nc(cc2)cc(N(C3)CC[C@@H]3O)c2-c4ccc(nc4)N(C5)CC[C@@H]5O	-7.845049372
Cc1ccc(cc1)-c(cnc2)cc2C(=O)Nc(ncc3)cc3N(C4)CC[C@@H]4O	-7.844450921
COc(cc1)ccc1NC(=O)COc(cn2)ccc2-c3ccc(cc3)N(C4)CC[C@@H]4O	-7.843318876
Cc1ccc(cc1)NC(=O)c2ccc(nc2)CNc3cc(ccc3)N(C4)CC[C@H]4O	-7.840920222
O[C@H]1CCN(C1)c(ncc2)cc2C(=O)NCc(cc3)c(Cl)cc3C(=O)Nc(c4)ccc(c4C)OC	-7.839062013
COc1c(F)cc(cc1)NC(=O)c2ncc(cn2)N(C)Cc3cc(ccc3)[N@@H+](C4)CC[C@H]4O	-7.838703598
OC1CCN(CC1)c(ncn2)cc2NC(=O)c3ccc(cc3)NC(=O)Nc(cc4)ccc4C	-7.836922231
N#Cc1ccc(cc1)NC(=O)COc(nn2)ccc2-c3cc(cc(F)c3)N(CC4)CCC4O	-7.834100777
N#Cc1ccc(cc1)C(=O)Nc(ccn2)cc2-c(cc3C)cc(n3)N(C4)CC[C@@H]4O	-7.830156996
Cc1c(F)ccc(c1)NC(=O)c2cc(Cl)c(cc2)N(C3)CC[C@H]3O	-7.829721074
CC(=O)Oc(cc1)ccc1NC(=O)c(nc2)ccc2C(=O)Nc(ncc3)cc3N(C4)CC[C@H]4O	-7.829110489
c1cc(C)c(F)cc1C(=O)Nc2ccc(cc2)NC(=O)c3ncc(cn3)N(C4)CC[C@H]4O	-7.82703865
c1cc(C)ccc1C(=O)Nc(cc2)cc(N(C3)CC[C@@H]3O)c2-c4ccc(nc4)N(C5)CC[C@H]5O	-7.816929896
COC(=O)c(cc1)cc(Cl)c1C(=O)Nc(c2)cnc(c2Cl)N(C3)CC[C@@H]3O	-7.815907469
O[C@@H]1CCN(C1)c2c(Cl)ccc(c2)NC(=O)c3c(F)cc(cc3)NC(=O)c4ccc(nc4)S(=O)(=O)C	-7.810693966
COc1c(F)cc(cc1)NC(=O)c2ncc(cn2)N(C)Cc3cc(ccc3)[N@@H+](C4)CC[C@@H]4O	-7.808349281
O[C@H]1CCN(C1)c(ncc2)cc2C(=O)Nc3c(F)cc(cc3)NC(=O)c4ccc(cn4)OC	-7.806247288
O[C@@H]1CCN(C1)c2ccc(nc2)NC(=O)c3cc(ncc3)NC(=O)c4ccc(C)cc4	-7.803771891
COc(cc1)ccc1CNC(=O)c2c(F)cnc(c2)-c3ccc(cc3)N(C4)CC[C@@H]4O	-7.80325238
c1cc(C)ccc1C(=O)Nc(cc2)cc(F)c2-c3cc(ncn3)N(C4)CC[C@@H]4O	-7.802332567
COCc(c1)ccc(F)c1C(=O)Nc(c2)ccc(Cl)c2N(C3)CC[C@@H]3O	-7.80201713
c1ccc([C@H](C)O)cc1C(=O)Nc2ccc(cc2)Nc3cc([nH+]cc3)N(C4)CC[C@H]4O	-7.800133061
CC(=O)Nc1ccc(nc1)Oc(ccc2)cc2C(=O)Nc3ccc([nH+]c3)N(C4)CC[C@H]4O	-7.798735895
c1cc(C)c(F)cc1C(=O)Nc2ccc(cc2)NC(=O)c3ncc(cn3)N(C4)CC[C@@H]4O	-7.797337438
COc(cc1)cc(F)c1NC(=O)COc(n2)cncc2-c3ccc(cc3)N(C4)CC[C@H]4O	-7.796904958
Cc1ccc(cn1)NC(=O)c2c(Cl)cnc(c2)-c3ccc(cc3)N(C4)CC[C@H]4O	-7.79681459
O[C@@H]1CCN(C1)c(c2C#N)cc(cc2F)CC(=O)Nc(nc3)ccc3NC(=O)c4cc(Cl)c(cc4)OC	-7.794916493
c1cc(C)c(C)cc1C(=O)Nc(n2)cccc2C(=O)Nc3cc(ccc3)[N@H+](C4)CC[C@H]4O	-7.79241533
COC(=O)c(cc1)ccc1C(=O)Nc(cc2)cc([O-])c2-c3ccc(c[nH+]3)N(C4)CC[C@H]4O	-7.790728022
c1cc(F)c(C)cc1C(=O)Nc(cc2)ccc2-c3ccc(cn3)N(C4)CC[C@H]4O	-7.790522893
COc(cc1)ccc1NC(=O)COc(cn2)ccc2-c3ccc(cn3)N(CC4)CCC4O	-7.788832531
COc(cc1)ccc1C(=O)Nc(cc2)ccc2-c3cc(cc[nH+]3)N(C4)CC[C@@H]4O	-7.788638657
Cc1ccc(cc1)OCC(=O)Nc(c2)c(Cl)cc(c2C)N(C3)CC[C@H]3O	-7.788455853
COc(cc1)c(F)cc1C(=O)Nc(cc2)cc(N)c2-c3ccc(nn3)N4CC[NH2+]CC4	-7.788325663
CCOc(cc1)ccc1C(=O)Nc(cc2)cc(C)c2CNC(=O)c3ccc(cn3)N(C4)CC[C@@H]4O	-7.786858139
COc(c1)ccc([O-])c1C(=O)Nc(cc2)ccc2C(=O)Nc3ccc(nc3)N(C4)CC[C@@H]4O	-7.78609312
O[C@@H]1CCN(C1)c(nc2)ccc2C(=O)Nc3cc(ccc3)Oc(ccc4)cc4NC(=O)NC	-7.784144554
CC(C)(C)c1c(F)cc(cc1)C(=O)Nc(c2)ccc(OC)c2[N@H+](C3)CC[C@H]3O	-7.781460087
O[C@H]1CCN(C1)c(c2)cnc(F)c2CC(=O)Nc3ccc(cc3)NC(=O)c4c(C)cc(C)cc4	-7.780021837
O[C@H]1CCN(C1)c2cc([nH+]cc2)NC(=O)c3c(F)cc(cn3)NC(=O)c4ccc(C)cc4	-7.775947085
CC(=O)c1ccc(cc1)C(=O)Nc2cc(cc(c2)N)NC(=O)c3ccc(cn3)N(C4)CC[C@H]4O	-7.775627578
COc(cc1)ccc1NC(=O)c(c2)ccc(c2C)-c3cnc(cn3)N(CC4)CCC4O	-7.774160602
CS(=O)(=O)c(cc1)ccc1NC(=O)COc(ccc2)cc2-c3cc(cnn3)N(CC4)CCC4O	-7.773256963
COC(=O)c(cc1)ccc1C(=O)Nc(cn2)ccc2-c3cc([nH+]cc3)N(C4)CC[C@H]4O	-7.773075194
O[C@H]1CCN(C1)c(nc2)ccc2C(=O)Nc(cc3)ccc3-c(c(F)cc4)cc4C(=O)OC	-7.772847227
N#Cc1cc(ccc1)C(=O)Nc(ccc2)cc2-c(n3)cccc3C(=O)N(C4)CC[C@H]4O	-7.772652393
N#Cc1cc(ccc1)NC(=O)c2ccnc(n2)Nc3ccc([nH+]c3)N(C4)CC[C@H]4O	-7.772637984
Cc1c(F)cc(cc1)NC(=O)COc(cc2)ccc2-c3ccc(cn3)N(C4)CC[C@@H]4O	-7.772122741
c1cc(F)c(C)cc1C(=O)Nc(cc2)ccc2-c3ccc(cn3)N(C4)CC[C@@H]4O	-7.768972629
CC(C)(C)COc(cc1)ccc1-c2ccc(cc2)NC(=O)c3ccc(nc3)N(C4)CC[C@H]4O	-7.76809564
CC(=O)c1ccc(cn1)NC(=O)c2ccc(cc2)-c(c3)ncc(F)c3N(C4)CC[C@@H]4O	-7.767698386
CC(=O)[C@@](F)(C)c1c(Cl)cc(cc1)NC(=O)Nc2ccc([nH+]c2)N(C3)CC[C@@H]3O	-7.766945593
Cc1ccc(cc1)NC(=O)Cc2ccc(cc2)-c3ccnc(n3)N(C4)CC[C@@H]4O	-7.766435372
CC(=O)c1c(F)ccc(c1)NC(=O)c2ccc(nc2)NC(=O)c3ccc(cc3)N(C4)CC[C@H]4O	-7.765462425
COc1c(F)cc(cc1)NC(=O)c2cc(ccc2)-c3cc(ccc3)[N@@H+](C4)CC[C@@H]4O	-7.764972454
CC(C)c1ccc(cc1)NC(=O)c2cc(cc(Cl)c2)[C@H](N)N(C3)CC[C@H]3O	-7.763888067
c1ccc(C)cc1C(=O)Nc2cc(ncc2)NC(=O)c3cc(F)c(cc3)N(C4)CC[C@H]4O	-7.76374145
COc(cc1)ccc1NC(=O)c2cc(cnc2)Nc([nH+]cc3)cc3N(C4)CC[C@H]4O	-7.762705725
O[C@H]1CCN(C1)c(cn2)ccc2C(=O)Nc(cc3)ccc3-c4c(F)ccc(c4)OC	-7.762211667
CC(C)(C)c1c(F)cc(cc1)C(=O)Nc(c2)ccc(OC)c2[N@@H+](C3)CC[C@H]3O	-7.761645277
Cc(c1)cc(C)cc1C(=O)Nc(cn2)ccc2C(=O)Nc(nc3)ccc3N(C4)CC[C@H]4O	-7.759819818
[O-]C(=O)c1ccc(cc1)NC(=O)c2c(Cl)c(c(O)c(F)c2)N(C3)CC[C@H]3O	-7.755615066
CC(=O)c1ccc(cc1)NC(=O)COc(ccc2)cc2-c3ccc(c[nH+]3)N(C4)CC[C@@H]4O	-7.754951016
N#Cc1ccc(cc1)C(=O)Nc(n2)cccc2-c3ccc(cc3)[N@@H+](C4)CC[C@H]4O	-7.751391525
c1ccc([C@@H](C)O)cc1C(=O)Nc(ncc2N)c(Cl)c2N(C3)CC[C@H]3O	-7.750296458
Cc1ccc(cc1)N(C)C(=O)c2ccc(nc2)NC(=O)c3ccc(nc3)N(C4)CC[C@@H]4O	-7.74960365
Cc1c(F)ccc(c1)NC(=O)c2ccc(cc2)NC(=O)c(nc3)ccc3C(=O)N(C4)CC[C@@H]4O	-7.749315481
N#Cc1ccc(cc1)C(=O)Nc(n2)cccc2-c3ccc(cc3)[N@@H+](C4)CC[C@@H]4O	-7.749124893
Cc1ccc(cc1)NC(=O)COc(cc2)nc(c2OC)NC(=O)c3ccc(cc3)N(C4)CC[C@@H]4O	-7.747328288
O[C@H]1CC[N@H+](C1)c(ccc2)cc2CC(=O)NCc3c(F)cc(cc3)NC(=O)c4cc(C)ccc4	-7.746202357
COc(cc1)ccc1C(=O)Nc(cc2)cc(F)c2-c3cc(ncc3)N(C4)CC[C@H]4O	-7.745818628
N#Cc1ccc(cc1)NC(=O)c2ccc(cc2)Oc(nc3)ccc3N(C4)CC[C@@H]4O	-7.744919102
COc1ccc(nc1)NC(=O)Nc2ccc(nc2)Nc(c3)ccc(F)c3N(C4)CC[C@H]4O	-7.744605783
CN(C)c(cc1)ccc1C(=O)Nc(nc2)ccc2Nc3ccc(nc3)[N@@H+](C4)CC[C@H]4O	-7.744166696
O[C@H]1CCN(C1)c2ccc(nc2)NC(=O)COc(ccc3)cc3NC(=O)c4cc(C)ccc4	-7.741186901
O[C@H]1CCN(C1)c(c2C#N)cc(cc2F)CC(=O)Nc(nc3)ccc3NC(=O)c4cc(Cl)c(cc4)OC	-7.740553928
COc1c(F)ccc(c1)NC(=O)c2cc(cnc2)-c3ccc(cn3)N(C4)CC[C@@H]4O	-7.740183404
c1nc(C#N)ccc1C(=O)Nc(cc2)cc(Cl)c2-c3cnc(nc3)N(C4)CC[C@H]4O	-7.739881319
N#Cc1c(C)cc(cc1)NC(=O)COc(n2)cccc2-c(cc3)ccc3C(=O)N4CC[NH+](C)CC4	-7.739173006
c1cc(F)c(OC)cc1C(=O)Nc(cn2)ccc2-c3cc(ccc3)[N@H+](C4)CC[C@@H]4O	-7.733409548
c1ccc(C)cc1C(=O)Nc(nc2)ccc2CNC(=O)c3ccc(cn3)N(C4)CC[C@@H]4O	-7.733391995
Cc1ccc(cc1)NC(=O)c2cc(ccn2)-c3ccc(cc3)[N@H+](C4)CC[C@H]4O	-7.733299855
c1cc(C)c(C)cc1C(=O)Nc(cc2)ccc2-c3nc(ccn3)N(C4)CC[C@@H]4O	-7.732239412
CN(C)c(cc1)ccc1C(=O)Nc(nc2)ccc2Nc3ccc(nc3)N(C4)CC[C@H]4O	-7.73173509
O[C@H]1CCN(C1)c(nccc2)c2C(=O)Nc3c(OC)ccc(c3)NC(=O)c4cc(Cl)c(C)cn4	-7.731254075
CSc(c1)ccc(F)c1C(=O)Nc(c2F)cncc2N(C3)CC[C@@H]3O	-7.728890229
CC(=O)Oc(cc1)ccc1NC(=O)c(nc2)ccc2C(=O)Nc([nH+]cc3)cc3N(C4)CC[C@H]4O	-7.725886248
O[C@@H]1CCN(C1)c(ncc2)cc2C(=O)Nc3c(F)cc(cc3)NC(=O)c4ccc(cn4)OC	-7.724802291
c1cnc(OC)cc1NC(=O)c2ccc(cc2)-c3cc(ccc3)N(C4)CC[C@@H]4O	-7.724761646
C[NH+](C)Cc(cc1)ccc1C(=O)Nc2ccc(nc2)Nc(cc3)ccc3C(=O)N(C4)CC[C@H]4O	-7.724435219
CC(=O)Nc1c(F)cc(cc1)NC(=O)Nc(n2)cccc2NC(=O)c3cc(ccc3)N(C4)CC[C@@H]4O	-7.724268856
O[C@@H]1CCN(C1)c(nc2)ccc2C(=O)Nc(cc3)ccc3C[NH2+]Cc4ccc(C)cc4	-7.723492054
N#Cc1ccc(cc1)C(=O)Nc(n2)ccc(c2C)-c3ccc(nc3)N(C4)CC[C@H]4O	-7.717832626
Cc(n1)cc(C)cc1C(=O)Nc(c2)ccc(Cl)c2N(CC3)CCC3O	-7.717494399
c1ccc(N)cc1C(=O)Nc(cc2)cc(F)c2-c(c3)[nH+]cc(c3N)N(C4)CC[C@H]4O	-7.717449924
COc(cc1)ccc1C(=O)Nc(cc2)ccc2C(=O)Nc(cn3)cc(F)c3C[N@@H+](C4)CC[C@H]4O	-7.715519267
c1ccc(OC)cc1C(=O)Nc(cc2Cl)cc(F)c2-c3cc(ncc3)N(C4)CC[C@@H]4O	-7.714783233
CC(=O)Nc(cc1)cc(F)c1C(=O)Nc(c2)cc(c(Cl)c2C)N(C3)CC[C@H]3O	-7.714270447
CS(=O)(=O)c(cc1)ccc1NC(=O)c2ccc(cc2)-c3ccc(cn3)N(C4)CC[C@H]4O	-7.713841139
C=CC(=O)c1ccc(cc1)NC(=O)[C@H](C)c2cc(Cl)c(cc2)N(C3)CC[C@H]3O	-7.711306832
O[C@@H]1CCN(C1)c([nH+]c2)ccc2NC(=O)c3cc(ccc3)-c(cc4)cc(F)c4CC[NH2+]C	-7.708299236
N#Cc1ccc(cc1)C(=O)Nc(cn2)ccc2-c3ccc(cc3)[N@@H+](C4)CC[C@@H]4O	-7.708098448
N#Cc1ccc(cc1)C(=O)Nc(cn2)ccc2-c3ccc(cc3)[N@@H+](C4)CC[C@@H]4O	-7.708098448
N#Cc1ccc(cc1)C(=O)Nc(cn2)ccc2-c3ccc(cc3)[N@@H+](C4)CC[C@@H]4O	-7.708098448
O[C@@H]1CCN(C1)c(nccc2)c2C(=O)Nc3c(OC)ccc(c3)NC(=O)c4cc(Cl)c(C)cn4	-7.707270252
Cc1cc(cc[nH+]1)-c2cc(ccc2)NC(=O)c3ccc(cn3)N(C4)CC[C@H]4O	-7.707218949
c1cc(F)c(C)cc1C(=O)Nc2cnc(nc2)Oc(c3)cnc(c3F)N(C4)CC[C@@H]4O	-7.704509745
c1cc(C)c(C)cc1C(=O)Nc(c2)cnc(c2Cl)N(C3)CC[C@@H]3O	-7.703586684
N#Cc1ccc(cc1)C(=O)Nc(n2)cccc2-c3ccc(cc3)[N@H+](C4)CC[C@@H]4O	-7.701558227
c1ccc(OC)cc1NC(=O)COc(ccc2)cc2-c(nc3)ncc3N(C4)CC[C@H]4O	-7.700522478
COc(cc1)ccc1CNC(=O)c2c(F)cnc(c2)-c3ccc(cc3)[N@H+](C4)CC[C@H]4O	-7.699771115
N#Cc1cc(F)c(cc1)NC(=O)c(cc2)cc(F)c2C(=O)Nc(cc3)ccc3C(=O)N(C4)CC[C@@H]4O	-7.697060148
COc(c1)ccc(O)c1C(=O)Nc(cc2)ccc2C(=O)Nc3ccc(nc3)N(C4)CC[C@@H]4O	-7.69069076
N#Cc1ccc(cc1)NC(=O)c2cc(N(C3)CC[C@H]3O)c(cc2)-c4ccc(c[nH+]4)N(C5)CC[C@@H]5O	-7.688403771
CC(C)(C)C(=O)c1cccc(n1)NC(=O)c2cc(ccc2)N(C3)CC[C@@H]3O	-7.686917238
CC(=O)Oc(cc1)ccc1NC(=O)c(nc2)ccc2C(=O)Nc(ncc3)cc3N(C4)CC[C@@H]4O	-7.686339041
c1cc(C)ccc1C(=O)Nc(cc2)cc(N(C3)CC[C@H]3O)c2-c4ccc(nc4)N(C5)CC[C@@H]5O	-7.683897729
c1cc(C#N)cc(F)c1C(=O)Nc(cn2)cc(F)c2-c3ccc(cc3)[N@H+](C4)CC[C@H]4O	-7.676079421
COc(cc1)ccc1C(=O)Nc(cc2)ccc2C(=O)Nc(cn3)cc(F)c3C[N@H+](C4)CC[C@H]4O	-7.675576301
c1c(F)cc(C)cc1C(=O)Nc(cc2)ccc2-c3cc(ncn3)N(C4)CC[C@@H]4O	-7.67322828
COc(cc1)ccc1C(=O)Nc(c2)ccc(O)c2-c3c(ncc(F)c3)N(C4)CC[C@H]4O	-7.672825434
CC(=O)Nc1ccc(cc1)Oc(nc2)ccc2NC(=O)c3cc(ccc3)N(C4)CC[C@@H]4O	-7.672640863
c1ccc(OC)cc1C(=O)Nc(cc2)cc(F)c2CNC(=O)c3cc(c(F)cn3)N(C4)CC[C@@H]4O	-7.67161149
N#Cc1cc(ccc1)C(=O)Nc(cc2)cc(F)c2-c3cccc(n3)N(C4)CC[C@@H]4O	-7.670323777
COc(cc1)ccc1NC(=O)c2cnc(nc2)-c3cc(F)c(cc3)N(C4)CC[C@@H]4O	-7.667903472
c1cc(C)ccc1C(=O)Nc(cc2)cc(F)c2NC(=O)c3cc(cnn3)N(C4)CC[C@@H]4O	-7.667661476
O[C@H]1CCN(C1)c(c2)cnc(F)c2C(=O)Nc3cc(ccc3)NC(=O)c4cc(C)cc(c4)O	-7.667192859
c1cc(C)cc(c1C)NC(=O)c2cc(Cl)c(cc2)C[N@@H+](C3)CC[C@@H]3O	-7.666524909
N#Cc1cc(ccc1)NC(=O)c2cc(F)c(cc2)-c3cc(ncc3)N(C4)CC[C@H]4O	-7.663587476
CC(=O)c1cc(ccc1)C(=O)Nc(cc2)ccc2-c3c(nccc3)N(C4)CC[C@@H]4O	-7.662573316
c1cc(C)ccc1C(=O)Nc(cc2)cc(F)c2-c(nc3)ccc3C(=O)N(C4)CC[C@H]4O	-7.661708038
COc(cc1)ccc1CNC(=O)c2c(F)cnc(c2)-c3ccc(cc3)[N@H+](C4)CC[C@@H]4O	-7.660447721
O[C@@H]1CCN(C1)c(c(F)cc2)cc2C(=O)Nc(cc3)c(O)cc3-c(ccc4)cc4C(=O)NN	-7.659807151
CC(C)Oc(cc1)c(Cl)cc1C(=O)Nc(cc2)ccc2C[N@H+](C3)CC[C@H]3O	-7.658045613
Cc1ccc(cc1)NC(=O)CCOc(nc2)cc(Cl)c2-c3c(F)c(cnc3)N(C4)CC[C@H]4O	-7.656670452
N#Cc1cc(ccc1)NC(=O)c2cc(F)c(cc2)-c3cc([nH+]cc3)N(C4)CC[C@@H]4O	-7.655511624
c1cc(F)c(OC)cc1C(=O)Nc(cn2)ccc2-c3cc(ccc3)N(C4)CC[C@H]4O	-7.654140477
n1ccc(OC)cc1C(=O)Nc(cc2)ccc2CNc3ccc([nH+]c3)N(C4)CC[C@H]4O	-7.652866074
Cc1ccc(cc1)NC(=O)c2ccc(nc2)Oc(nc3)ccc3N(C4)CC[C@H]4O	-7.652141931
n1ccc(OC)cc1C(=O)Nc(cc2)ccc2CNc3ccc([nH+]c3)N(C4)CC[C@@H]4O	-7.651850568
CC(=O)c1cc(ccc1)C(=O)Nc(cc2)ccc2-c3c(nccc3)N(C4)CC[C@H]4O	-7.647061524
N#Cc1c(F)ccc(c1)Oc(cc2)ccc2C(=O)Nc(nc3)ccc3N(C4)CC[C@@H]4O	-7.645741802
n1cc(C)cnc1C(=O)Nc(cc2F)cc(F)c2-c(c3)[nH+]cc(F)c3N(C4)CC[C@@H]4O	-7.643263452
[O-]C(=O)c1ccc(cc1)NC(=O)c2c(F)ccc(c2)-c(c3)ncc(F)c3N(C4)CC[C@H]4O	-7.641991859
O[C@H]1CCN(C1)c2ccc(nc2)NC(=O)c3cc(ncc3)NC(=O)c4ccc(C)cc4	-7.640929151
CC(=O)c1cc(ccc1)C(=O)Nc2ccc(cc2)Nc3cc([nH+]cc3)N(C4)CC[C@@H]4O	-7.638177765
Cc1ccc(cc1)NC(=O)c2ccc(nc2)NC(=O)c3cccc(n3)N(C4)CC[C@H]4O	-7.636430076
CNc1c(F)ccc(c1)NC(=O)c2ccc(nc2)-c3ccc(cc3)N(C4)CC[C@H]4O	-7.634522772
CC(=O)Oc(cc1)ccc1NC(=O)c(nc2)ccc2C(=O)Nc([nH+]cc3)cc3N(C4)CC[C@@H]4O	-7.633173546
[O-]C(=O)c1c(C)ccc(c1)NC(=O)c2cc(Cl)c(cc2)N(C3)CC[C@@H]3O	-7.631138493
Cc1ccc(cc1)NC(=O)c2ccc(nc2)CNc3cc(ccc3)N(C4)CC[C@@H]4O	-7.631083915
CC(C)c(nn1)ccc1C(=O)Nc2c(F)cc(cc2)Nc3ccc([nH+]c3)N(C4)CC[C@H]4O	-7.62965232
c1ccc(C(C)C)cc1C(=O)Nc(cc2)cc(Cl)c2C[N@@H+](C3)CC[C@H]3O	-7.620432681
CC(C)(C)C(=O)Nc1ccc(cc1)NC(=O)c2ccc(cc2)C[N@@H+](C3)CC[C@@H]3O	-7.620415621
COc(cc1)ccc1C(=O)Nc(cc2)cc(F)c2-c3cc([nH+]cc3)N(C4)CC[C@H]4O	-7.614623617
COc(cc1)ccc1C(=O)Nc(cc2)cc(Cl)c2Oc(nc3)ccc3N(C4)CC[C@H]4O	-7.614612422
c1ccc(C)cc1C(=O)Nc(cc2)ccc2-c(c(nc3)N(C4)CC[C@@H]4O)cc3C(=O)N(C5)CC[C@H]5O	-7.613850466
COc(cc1)c(Cl)cc1C(=O)Nc(c2)cnc(c2Cl)N(C3)CC[C@@H]3O	-7.613439234
CCc1ccc(cc1)CNC(=O)c2ccc(nc2)C(=O)Nc3cc(ccc3)[N@@H+](C4)CC[C@H]4O	-7.6118463
COc(cc1)ccc1C(=O)Nc(cc2)cc(F)c2-c3cc([nH+]cc3)N(C4)CC[C@@H]4O	-7.611225179
COc(cn1)ncc1C(=O)Nc(c2Cl)cc(cc2Cl)N(C3)CC[C@@H]3O	-7.608747606
CC(=O)Oc(cc1)ccc1NC(=O)c(nc2)ccc2C(=O)\N=c([nH]cc3)\cc3N(C4)CC[C@@H]4O	-7.608509107
c1cc(O)ccc1NC(=O)c2c(Cl)cc(Cl)c(c2)N(C3)CC[C@@H]3O	-7.607657281
[O-]C(=O)c1ccc(cc1)NC(=O)c2c(Cl)c(c([O-])c(F)c2)N(C3)CC[C@H]3O	-7.606486139
COc1c(F)ccc(c1)NC(=O)c2ccc(cc2)-c3ccc(nc3)N(C4)CC[C@H]4O	-7.605873673
CN(C)c(cc1)ccc1C(=O)Nc(nc2)ccc2Nc3ccc(nc3)N(C4)CC[C@@H]4O	-7.605105763
c1nc(C)ccc1C(=O)Nc(cc2F)cc(F)c2-c3cnc(cn3)N(C4)CC[C@@H]4O	-7.603399944
COCCNc(cc1)ccc1NC(=O)c2ccc(cc2)C(=O)Nc3cnc(cn3)N(C4)CC[C@@H]4O	-7.601843378
O[C@@H]1CCN(C1)c2cc(nnc2)NC(=O)c3ccc(cc3)Oc(cc4)ccc4NC(=O)N	-7.600222858
COc1c(F)cc(cc1)NC(=O)c2ncc(cn2)N(C)Cc3cc(ccc3)N(C4)CC[C@@H]4O	-7.600208438
CCOc(cc1)ccc1NC(=O)Nc(cn2)ccc2-c3ccc(cn3)N(C4)CC[C@@H]4O	-7.599114309
COC(=O)c(cc1)cc(Cl)c1C(=O)Nc(c2)cnc(c2Cl)N(C3)CC[C@H]3O	-7.598463457
CC(=O)Nc(ccc1)cc1C(=O)Nc(cc2)ccc2CNC(=O)c(nc3)ccc3C(=O)N(CC4)CCC4O	-7.597379002
CC(C)c(nn1)ccc1C(=O)Nc2c(F)cc(cc2)Nc3ccc([nH+]c3)N(C4)CC[C@@H]4O	-7.597144435
COCCNc(cc1)ccc1NC(=O)c2ccc(cc2)C(=O)Nc3cnc(cn3)N(C4)CC[C@H]4O	-7.593869542
CNc(cc1)ccc1NC(=O)c2ccc(nn2)-c3ccc(cc3)[N@H+](C4)CC[C@H]4O	-7.592001129
N#Cc1ccc(cc1)-c(cn2)ccc2C(=O)Nc(cc3)ccc3C(=O)N(C4)CC[C@H]4O	-7.591800673
CCc1ccc(cc1)CNC(=O)c2ccc(nc2)C(=O)Nc3cc(ccc3)[N@H+](C4)CC[C@@H]4O	-7.588081606
O[C@H]1CCN(C1)c(cc2)c(F)cc2C(=O)Nc(nc3)c(C)cc3C(=O)Nc4ccc(cc4)OCC	-7.587621909
c1ccc(OC)cc1C(=O)Nc(cc2)cc(N(C3)CC[C@H]3O)c2-c4ccc(nc4)N(C5)CC[C@H]5O	-7.587613372
c1cc(F)c(OC)cc1C(=O)Nc2ccc(cc2)NC(=O)c3cnc(nc3)N(CC4)CCC4O	-7.587086995
CC(=O)c1ccc(cc1)NC(=O)COc(ccc2)cc2-c3ccc(cn3)N(C4)CC[C@H]4O	-7.585516125
OC1CCN(CC1)c(cc2)ccc2C(=O)N(C)c(nc3)ncc3NC(=O)c4cc(OC)ccc4	-7.585488169
COc(cc1)ccc1C(=O)Nc(cc2)cc(F)c2-c3cc(ncc3)N(C4)CC[C@@H]4O	-7.584687986
N#Cc1ccc(cc1)C(=O)Nc2ccc(cc2)NC(=O)c3cnc(cn3)N(C4)CC[C@@H]4O	-7.583933261
COc1c(F)ccc(c1)NC(=O)c2ccc(cc2)-c3ccc(nc3)N(C4)CC[C@@H]4O	-7.581869885
Cc1ccc(cc1)NC(=O)c2ccc(cc2)NC(=O)c3ccc(nn3)N(CC4)CCC4O	-7.5813368
N#Cc1ccc(cc1)-c(cn2)ccc2C(=O)Nc(cc3)ccc3C(=O)N(C4)CC[C@@H]4O	-7.580998668
O[C@H]1CCN(C1)c(cc2)c(F)cc2CC(=O)Nc(cc3)ccc3C(=O)Nc4ccc(cc4)OC	-7.580971851
COc(cn1)c(Cl)cc1C(=O)Nc(cc2)cc(Cl)c2C[N@@H+](C3)CC[C@@H]3O	-7.578728455
N#Cc1ccc(cc1)NC(=O)c(cc2)ccc2C(=O)\N=c([nH]cc3)\cc3N(CC4)CCC4O	-7.576939185
N#Cc1ccc(cc1)NC(=O)c2ccc(cc2)C(=O)Nc([nH+]cc3)cc3N(CC4)CCC4O	-7.575570534
c1cnc(C#N)cc1C(=O)c2cc(F)c(cc2)-c3ccc(cn3)N(C4)CC[C@H]4O	-7.569156888
CC(=O)c1ccc(cc1)NC(=O)COc(ccc2)cc2-c3ccc(c[nH+]3)N(C4)CC[C@H]4O	-7.56628588
O[C@H]1CCN(C1)c(c2)cnc(F)c2C(=O)Nc(cn3)ccc3C(=O)Nc(cc4)ccc4C	-7.565586417
c1cc(C)c(C)cc1C(=O)Nc(cc2)cc(Cl)c2NC(=O)N(C3)CC[C@H]3O	-7.564579844
N#Cc1cc(ccc1)NC(=O)c2cc(F)c(cc2)-c3cc([nH+]cc3)N(C4)CC[C@H]4O	-7.562926065
O[C@@H]1CCN(C1)C(=O)c2ccc(cc2)NC(=O)c3c(F)cc(cc3)NC(=O)c4cc(C)ccc4	-7.56087041
N#Cc1ccc(nc1)C(=O)Nc(cc2)cc(F)c2-c3cc(cc[nH+]3)N(C4)CC[C@H]4O	-7.554814246
c1cc(C)cc(c1C)NC(=O)c2cc(Cl)c(cc2)C[N@H+](C3)CC[C@H]3O	-7.550599159
N#Cc1cc(ccc1)NC(=O)c2cc(ccc2)NC(=O)c3cccc(n3)N(CC4)CCC4O	-7.548514822
COc(cc1)ccc1NC(=O)COc(cc2)cc(F)c2-c3cnc(cn3)N(C4)CC[C@@H]4O	-7.545725364
O[C@@H]1CCN(C1)c(n2)cccc2NC(=O)c3c(F)cc(cc3)NC(=O)c4ccc(C)cn4	-7.543315486
O[C@H]1CCN(C1)c(nc2)ccc2NC(=O)c3ccc(cn3)Oc(cc4)ccc4C	-7.538038392
c1cc(F)c(OC)cc1C(=O)Nc(cn2)ccc2-c3cc(ccc3)[N@@H+](C4)CC[C@H]4O	-7.538003886
CNc1c(F)ccc(c1)NC(=O)c2ccc(nc2)-c3ccc(cc3)N(C4)CC[C@@H]4O	-7.531743307
COc(cc1)ccc1C(=O)Nc(cc2)ccc2-c3ccc(nc3)N(C4)CC[C@@H]4O	-7.530927984
O[C@H]1CCN(C1)c(c2C#N)cc(cc2)NC(=O)c3cc(c(C)cc3)OCCC	-7.529634536
CC(=O)c1ccc(cc1)NC(=O)COc(ccc2)cc2-c3ccc(cn3)N(C4)CC[C@@H]4O	-7.52884606
c1nc(C)ccc1C(=O)Nc(c2)cnc(c2F)Oc3ccc(nc3)N(CC4)CCC4O	-7.528702491
CS(=O)(=O)Nc(ccc1)cc1NC(=O)c2cc(ccn2)-c3cc(ccc3)[N@@H+](C4)CC[C@H]4O	-7.527494504
c1nc(C)ccc1C(=O)Nc(c(F)cc2)cc2-c3ccc([nH+]c3)N(C4)CC[C@H]4O	-7.526743924
c1cc(C)cc(c1C)NC(=O)c2cc(Cl)c(cc2)C[N@@H+](C3)CC[C@H]3O	-7.526523457
COCCc(c(F)cc1)cc1C(=O)Nc(c2)cnc(c2Cl)N(C3)CC[C@@H]3O	-7.525178812
COc(cc1)c(Cl)cc1C(=O)Nc(c2)cnc(c2Cl)N(C3)CC[C@H]3O	-7.524000917
c1cc(C([O-])=O)ccc1C(=O)Nc(cc2)cc(F)c2Nc3cc(ccc3)[N@@H+](C4)CC[C@@H]4O	-7.523622347
O[C@@H]1CCN(C1)c(cc2)c(F)cc2CC(=O)Nc(cc3)ccc3C(=O)Nc4ccc(cc4)OC	-7.521301572
COc(cc1)ccc1NC(=O)c2cc(F)c(cc2)-c3ccc(cn3)N(C4)CC[C@@H]4O	-7.520535231
c1cc(C)ccc1C(=O)Nc(cc2)cc(F)c2NC(=O)c3cc(cnn3)N(C4)CC[C@H]4O	-7.520088933
N#Cc1ccc(nc1)NC(=O)c2ccc(cc2)Oc(cc3)ccc3[N@H+](C4)CC[C@@H]4O	-7.517695864
n1cc(C)cnc1C(=O)Nc(cc2F)cc(F)c2-c(c3)[nH+]cc(F)c3N(C4)CC[C@H]4O	-7.515106159
COc(cc1)c(C(C)C)cc1C(=O)Nc(c2)cnc(c2Cl)N(C3)CC[C@@H]3O	-7.514820716
CC(C)(C)C(=O)c1cc(Cl)c(cc1)NC(=O)c2cc(Cl)c(nc2)N(C3)CC[C@H]3O	-7.50864665
CC(=O)c1ccc(cn1)NC(=O)c2ccc(cc2)-c(c3)ncc(F)c3N(C4)CC[C@H]4O	-7.506938117
O[C@@H]1CCN(C1)c2cc([nH+]cc2)NC(=O)c3c(F)cc(cc3)NC(=O)c4cc(F)c(cc4)OC	-7.504075034
O[C@H]1CCN(C1)c(cc(C)c2)c(Cl)c2C(=O)Nc(c3)ccc(F)c3OC	-7.503551679
Cc1ccc(cc1)NC(=O)c2ccc(nc2)NC(=O)c3ccc(nc3)N(C4)CC[C@@H]4O	-7.500666383
c1cc(C)ccc1C(=O)Nc(cc2)cc(F)c2-c(nc3)ccc3C(=O)N(C4)CC[C@@H]4O	-7.499402644
N#Cc1ccc(cc1)NC(=O)c(n2)cccc2C(=O)Nc3cc(ccc3)[N@H+](C4)CC[C@H]4O	-7.49718369
O[C@@H]1CCN(C1)c(ncc2)cc2C(=O)NCc(cc3)c(Cl)cc3C(=O)Nc(c4)ccc(c4C)OC	-7.4946247
Cc1ccc(cc1)NC(=O)c2cc(C)c(nc2)-c3cc(cc[nH+]3)N(C4)CC[C@@H]4O	-7.493762095
O[C@H]1CCN(C1)c(n2)nccc2C(=O)Nc(cc3)ccc3-c(cc4)ccc4C	-7.490000494
CCOc(cc1)ccc1NC(=O)c2ccc(nc2)-c3ccc(nc3)N(C4)CC[C@H]4O	-7.488865958
CC(F)(F)c1cc(ccc1)NC(=O)c2cc(c(Cl)cn2)N(C3)CC[C@@H]3O	-7.487905032
COc(cc1)ccc1C(=O)Nc(c2)ncc(F)c2-c3ccc(cn3)N(C4)CC[C@H]4O	-7.482196795
N#Cc1c(F)ncc(c1)NC(=O)c2cc(F)c(cc2)-c3cc(cnc3)N(C4)CC[C@H]4O	-7.476037631
COc(cc1)ccc1C(=O)Nc(cc2)cc(F)c2-c3cnc(cn3)N(CC4)CCC4O	-7.475598833
[O-]C(=O)c1ccc(cc1)NC(=O)c2c(F)ccc(c2)-c(c3)ncc(F)c3N(C4)CC[C@@H]4O	-7.475592766
CC(=O)Nc(cc1)ccc1C(=O)Nc(cc2)ccc2-c(c3)c[nH+]c(c3C)N(C4)CC[C@H]4O	-7.475016219
CS(=O)(=O)C(C)(C)Cc(cc1)ccc1C(=O)Nc(cc2)ccc2C(=O)Nc(nc3)ccc3N(C4)CC[C@@H]4O	-7.474301251
Cc1ccc(cc1)NC(=O)c2ccc([nH+]c2)CNc3cc(ccc3)[N@H+](C4)CC[C@H]4O	-7.467032867
c1cc(F)c(NC)cc1C(=O)Nc(cc2)cc(Cl)c2C[N@H+](CC3)CC[C@@H]3O	-7.465920578
N#Cc1ccc(cc1)C(=O)Nc(ccn2)cc2-c3ccc(cc3)N(C4)CC[C@H]4O	-7.460516851
[O-]C(=O)Cc(cc1)ccc1C(=O)Nc(cc2)ccc2-c3cnc(nc3)N(CC4)CCC4O	-7.46037537
N#Cc1c(F)cc(cc1)C(=O)Nc(cc2)ccc2Cc3ccc(cn3)N(C4)CC[C@@H]4O	-7.459849823
CS(=O)(=O)Nc(ccc1)cc1NC(=O)c2cc(ccn2)-c3cc(ccc3)N(C4)CC[C@H]4O	-7.456959812
O[C@H]1CCN(C1)c(c2OC)nc(cc2)NC(=O)c3c(F)cc(cc3)-c(cc4)ccc4C	-7.455941683
c1cnc(OC)cc1NC(=O)c2cc(ccc2)-c3cc(cnn3)N(C4)CC[C@H]4O	-7.45544626
CN(C)c(cc1)ccc1C(=O)Nc(nc2)ccc2Nc3ccc(nc3)[N@@H+](C4)CC[C@@H]4O	-7.454999344
c1cc(C)ccc1C(=O)Nc2ccc(nc2)Nc3ccc(nc3)N(C4)CC[C@@H]4O	-7.454987954
[O-]C(=O)c1c(C)ccc(c1)NC(=O)c2cc(Cl)c(cc2)N(C3)CC[C@H]3O	-7.452041197
Cc1ccc(cc1)OCC(=O)Nc(c2)c(Cl)cc(c2C)N(C3)CC[C@@H]3O	-7.445703759
CC(=O)c1cc(ccc1)NC(=O)c2cc(ccc2)Oc3ccnc(n3)N(C4)CC[C@@H]4O	-7.444011477
CCc1ccc(cc1)CNC(=O)c2ccc(nc2)C(=O)Nc3cc(ccc3)[N@@H+](C4)CC[C@@H]4O	-7.442868893
O[C@@H]1CCN(C1)c(cc2)c(F)cc2C(=O)Nc(nc3)c(C)cc3C(=O)Nc4ccc(cc4)OCC	-7.44203694
c1cc(C)c(C)cc1C(=O)Nc(cc2)cc(Cl)c2NC(=O)N(C3)CC[C@@H]3O	-7.441152659
C=C(C)c1cc(ccn1)NC(=O)c2cc(F)c(cc2)N(C3)CC[C@@H]3O	-7.436218913
Cc1ccc(cc1)NC(=O)c2ccc(nc2)NC(=O)c3ccc(nc3)N(C4)CC[C@H]4O	-7.435879118
CC(C)(N)c1ccc(cc1)NC(=O)c2c(Cl)cc(cc2)N(C3)CC[C@H]3O	-7.434129951
N#Cc1c(F)cc(cc1)C(=O)Nc(cc2)ccc2Cc3ccc(cn3)N(C4)CC[C@H]4O	-7.431884394
c1cc(C([O-])=O)ccc1C(=O)Nc(cc2)cc(F)c2Nc3cc(ccc3)N(C4)CC[C@H]4O	-7.431860803
c1cc(F)ccc1C(=O)Nc(cc2)ccc2-c(cc3)[nH+]c(N)c3N(C4)CC[C@H]4O	-7.431141859
c1cc(N)ccc1C(=O)Nc2ccc(cc2)Oc(c3F)ccnc3N(C4)CC[C@H]4O	-7.43066817
Cc1ccc(cc1)NC(=O)c2ccc(nc2)Oc(nc3)ccc3N(C4)CC[C@@H]4O	-7.430369973
O[C@H]1CCN(C1)c2cc(nnc2)NC(=O)c3ccc(cc3)Oc(cc4)ccc4NC(=O)N	-7.427374078
O[C@H]1CCN(C1)C(=O)c2ccc(cc2)NC(=O)c3c(F)cc(cc3)NC(=O)c4cc(C)ccc4	-7.426255068
O[C@H]1CCN(C1)c2cc([nH+]cc2)NC(=O)c3c(F)cc(cc3)NC(=O)c4cc(F)c(cc4)OC	-7.424216277
N#Cc1cc(ccn1)NC(=O)c2cc(Cl)c(cc2)Nc(cc3F)cc(c3F)N(C4)CC[C@H]4O	-7.422182429
O[C@H]1CCN(C1)c(nc2)ccc2NC(=O)c3c(F)cc(cn3)-c(cc4)ccc4[C@@H](C)O	-7.421254851
O[C@H]1CCN(C1)c2ccc([nH+]c2)NC(=O)COc(ccc3)cc3NC(=O)c4cc(C)ccc4	-7.421204267
c1nc(C#N)ccc1C(=O)Nc(cc2)ccc2-c3ccc(nc3)N(C4)CC[C@H]4O	-7.420952131
N#Cc1ccc(nc1)C(=O)Nc(cc2F)c(F)c(F)c2-c3ccc(nc3)N(C4)CC[C@@H]4O	-7.420756056
COc(cn1)ncc1C(=O)Nc(c2Cl)cc(cc2Cl)N(C3)CC[C@H]3O	-7.420452831
CC(=O)Nc1ccc(cc1)Oc(n2)cccc2-c3cc(ncc3)N(C4)CC[C@H]4O	-7.416321053
N#Cc1cc(ccn1)NC(=O)c2cc(Cl)c(cc2)Nc(cc3F)cc(c3F)N(C4)CC[C@@H]4O	-7.415799316
CC(C)(C)C(=O)c1cc(Cl)c(cc1)NC(=O)c2cc(Cl)c(nc2)N(C3)CC[C@@H]3O	-7.412596923
c1cc(C)ccc1C(=O)Nc(cc2)ccc2-c3cnc(cn3)N(CC4)CCC4O	-7.410431353
COc(cc1)ccc1NC(=O)c2cc(ncc2)Oc(cc3)ccc3N(C4)CC[C@@H]4O	-7.408496083
Cc1cc(ccc1)NC(=O)c2ccc(nn2)-c3ccc(nc3)N(C4)CC[C@H]4O	-7.408444133
O[C@H]1CCN(C1)c(n2)cccc2C(=O)Nc(cc3)ccc3-c4ccc(cc4)OC	-7.406955036
c1cc(C)ccc1C(=O)Nc2ccc(nc2)Nc3ccc(nc3)N(C4)CC[C@H]4O	-7.405282539
n1cc(C)ccc1C(=O)Nc2cccc(n2)Oc(ccc3)cc3[N@H+](C4)CC[C@H]4O	-7.405168772
COc1c(F)cc(cc1)NC(=O)c2ncc(cn2)N(C)Cc3cc(ccc3)[N@H+](C4)CC[C@H]4O	-7.40480723
O[C@H]1CCN(C1)c(n2)cccc2NC(=O)c3c(F)cc(cc3)NC(=O)c4ccc(C)cn4	-7.403536749
CC(F)(F)c1cc(ccc1)NC(=O)c2cc(c(Cl)cn2)N(C3)CC[C@H]3O	-7.403261579
c1cc(F)ccc1C(=O)Nc(cc2)ccc2-c(cc3)[nH+]c(N)c3N(C4)CC[C@@H]4O	-7.395745969
N#CCc(cc1)ccc1C(=O)Nc(cc2)cc(F)c2-c(nc3)cc(F)c3N(C4)CC[C@@H]4O	-7.391983466
CCOc(cc1)ccc1NC(=O)Nc(cn2)ccc2-c3ccc(cn3)N(C4)CC[C@H]4O	-7.391830231
n1ccc(NC)cc1C(=O)Nc(cc2)cc(N(C3)CC[C@H]3O)c2-c4ccc(cn4)N(C5)CC[C@H]5O	-7.391526704
N#Cc1ccc(cc1)C(=O)Nc(nc2)ccc2Cc3cc(Cl)c(nc3)N(C4)CC[C@@H]4O	-7.391170611
OC1CCN(CC1)c(nc2)ccc2OCC(=O)Nc3ccc(cc3)NC(=O)c4ccc(cc4)OC	-7.390130029
[O-]C(=O)c1ccc(cc1)NC(=O)c2c(Cl)c(c([O-])c(F)c2)N(C3)CC[C@@H]3O	-7.38646197
O[C@H]1CCN(C1)c(nc2)ncc2C(=O)Nc(cc3)c(F)cc3-c(cc4)ccc4CC	-7.384927519
O[C@H]1CCN(C1)c(n2)nc(cc2C)NC(=O)c3c(F)cc(cc3)NC(=O)c4ccc(C)cc4	-7.382280488
O[C@@H]1CCN(C1)c2ccc(nc2)NC(=O)c3c(Cl)cc(cc3)C(=O)Nc4ccc(cc4)OC	-7.38149515
CC(=O)Nc1ccc(cc1)NC(=O)c2cc(C)c(c(Cl)c2)C[N@H+](C3)CC[C@@H]3O	-7.377676493
c1nc(C)ccc1C(=O)Nc(c(F)cc2)cc2-c3ccc(nc3)N(C4)CC[C@@H]4O	-7.375557175
N#Cc1ccc(cc1)NC(=O)c2cc(N(C3)CC[C@@H]3O)c(cc2)-c4ccc(c[nH+]4)N(C5)CC[C@@H]5O	-7.375556511
COc(cc1)cc(Cl)c1C(=O)Nc(cc2)cc(Cl)c2C[N@@H+](C3)CC[C@@H]3O	-7.374952115
c1cc(C)c(F)cc1C(=O)Nc(nc2)ccc2C(=O)Nc(ncc3)cc3N(C4)CC[C@H]4O	-7.374933663
COc(cn1)ccc1C(=O)Nc2c(F)cc(c(Cl)c2)N(CC3)CCC3O	-7.374791171
c1ccc(S(=O)(=O)C)cc1-c(cc2)ccc2C(=O)Nc3cccc(n3)N(C4)CC[C@H]4O	-7.371815113
Cc1c(OC)ccc(c1)CNC(=O)Nc(cc2)ccc2-c3c(F)ncc(c3)N(C4)CC[C@H]4O	-7.371758471
N#Cc1cc(ccc1)NC(=O)c2ccnc(n2)Nc3ccc(nc3)[N@@H+](C4)CC[C@@H]4O	-7.369752615
c1cc(C)ccc1C(=O)Nc(cc2)cc(N(C3)CC[C@H]3O)c2-c4ccc(nc4)N(C5)CC[C@H]5O	-7.368567891
Cc1ccc(cn1)NC(=O)c2cc(F)c(cc2)NC(=O)c3ccc(cn3)N(C4)CC[C@@H]4O	-7.36384078
COc1c(F)ccc(c1)NC(=O)c2ccc(cc2)-c3ccc([nH+]c3)N(C4)CC[C@H]4O	-7.362046872
COc(c1)ccc(F)c1NC(=O)c(c2)cnc(c2C)-c3ccc(nc3)N(CC4)CCC4O	-7.361591916
N#Cc1ccc(nc1)C(=O)Nc(cc2)cc(F)c2-c3ccc(cn3)N(C4)CC[C@H]4O	-7.359045578
COc1c(F)cc(cc1)NC(=O)c2ncc(cn2)N(C)Cc3cc(ccc3)N(C4)CC[C@H]4O	-7.358791764
O[C@H]1CCN(C1)c(c(F)cn2)cc2C(=O)Nc(cc3)ccc3-c4ccc(cc4)S(=O)(=O)C	-7.356612926
COc(cn1)c(Cl)cc1C(=O)Nc(cc2)cc(Cl)c2C[N@H+](C3)CC[C@H]3O	-7.354181728
N#Cc1ccc(cc1)NC(=O)c(n2)cccc2C(=O)Nc3cc(ccc3)[N@@H+](C4)CC[C@@H]4O	-7.353611647
c1nc(C)ccc1C(=O)Nc(cc2F)cc(F)c2-c3cnc(cn3)N(C4)CC[C@H]4O	-7.35286512
c1cc(C)ccc1C(=O)Nc(ccc2)cc2-c3ccc([nH+]c3)N(C4)CC[C@H]4O	-7.352343912
[O-]C(=O)Cc1ccc(cc1)Oc(nc2)ccc2NC(=O)c3cc(c(F)cc3)N(C4)CC[C@@H]4O	-7.351968018
CC(C)(C)C(=O)c1cc(ccc1)NC(=O)c2c(F)ccc(c2)[N@@H+](C3)CC[C@@H]3O	-7.351201854
c1cc(C)ccc1C(=O)Nc(ccc2)cc2-c3ccc([nH+]c3)N(C4)CC[C@@H]4O	-7.34899379
CC(C)(C)COc(cc1)ccc1-c2ccc(cc2)NC(=O)c3ccc(nc3)N(C4)CC[C@@H]4O	-7.346645722
c1ncc(OC)c(F)c1C(=O)Nc2cnc(nc2)Oc(cc3)ccc3[N@H+](C4)CC[C@H]4O	-7.345289082
c1c(F)cc(C)cc1C(=O)Nc(nc2)ccc2-c3cnc(nn3)N(CC4)CCC4O	-7.345093
COC(=O)c(cc1)ccc1C(=O)Nc(cc2)cc([O-])c2-c3ccc(c[nH+]3)N(C4)CC[C@@H]4O	-7.343684112
CN(C)c(cc1)ccc1C(=O)Nc(nc2)ccc2Nc3ccc(nc3)[N@H+](C4)CC[C@H]4O	-7.340672969
Cc1ccc(cc1)-c(cnc2)cc2C(=O)/N=c([nH]cc3)\cc3N(C4)CC[C@@H]4O	-7.338871728
COc(cc1)ccc1NC(=O)c2ccc(nc2)-c3cc(F)c(cc3)N(C4)CC[C@@H]4O	-7.334509195
CC(=O)c(cc1)cc(Cl)c1C(=O)Nc(c2)cnc(c2Cl)N(C3)CC[C@H]3O	-7.334238624
Cc1ccc(c[nH+]1)-c(c(F)cc2)cc2C(=O)Nc3ccc(nc3)N(C4)CC[C@H]4O	-7.329528447
CCC(=O)Nc(c1C)ccc(c1)NC(=O)c2cc([O-])c(cc2)[N@H+](C3)CC[C@@H]3O	-7.328715194
COc(cc1)c(F)cc1C(=O)Nc2ccc(nc2)NC(=O)c3ccc(cc3)N(C4)CC[C@@H]4O	-7.327743886
c1ccc(OC)cc1C(=O)Nc(cc2Cl)cc(F)c2-c3cc([nH+]cc3)N(C4)CC[C@H]4O	-7.322268209
c1cc(F)ccc1C(=O)Nc(cc2)ccc2-c(cc3)nc(N)c3N(C4)CC[C@H]4O	-7.31712239
N#Cc1cc(ccc1)C(=O)Nc(cc2)cc(N(C3)CC[C@@H]3O)c2C(=O)Nc(cc4)ccc4C(=O)N(C5)CC[C@@H]5O	-7.315985941
O[C@@H]1CCN(C1)c(c2)cnc(F)c2NC(=O)c3c(F)cc(cc3)Nc4ccc(nc4)OC	-7.315772398
N#Cc1ccc(nc1)NC(=O)c2ccc(cc2)Oc(cc3)ccc3N(C4)CC[C@@H]4O	-7.314317998
CC(=O)Nc(cc1)ccc1C(=O)Nc(c2)ccc(OC)c2[N@H+](C3)CC[C@H]3O	-7.303915665
CNc1c(F)ccc(c1)NC(=O)c2ccc(nc2)-c3ccc(cc3)[N@H+](C4)CC[C@H]4O	-7.298690398
COc(cc1)ccc1C(=O)Nc(cn2)ccc2-c(nc3)ccc3C(=O)N(C4)CC[C@H]4O	-7.298024668
O[C@@H]1CCN(C1)c2ccc(nc2)NC(=O)c3ccc(cc3)Oc(cc4)ccc4C(=O)OC	-7.294451529
CCOc(ccc1)cc1C(=O)Nc(cc2)ccc2-c3ccc(cn3)N(C4)CC[C@@H]4O	-7.293592408
OC1CCN(CC1)c(c2)cnc(F)c2C(=O)NCc3ccc(cc3)NC(=O)c4ncc(C)cn4	-7.293568728
COc(cc1)ccc1NC(=O)c2cnc(nc2)-c3cc(F)c(cc3)N(C4)CC[C@H]4O	-7.291910863
O[C@@H]1CCN(C1)c(c2C#N)cc(cc2)C(=O)Nc(nc3)c(Cl)cc3-c(ccn4)cc4C(=O)NCC	-7.290865839
c1ccc(OC)cc1C(=O)Nc(cc2Cl)cc(F)c2-c3cc([nH+]cc3)N(C4)CC[C@@H]4O	-7.2905265
[O-]C(=O)c1ccc(cc1)NC(=O)c2cc(ccc2)-c3ccc(c[nH+]3)N(C4)CC[C@@H]4O	-7.28843524
N#Cc1cc(C)cc(c1)NC(=O)c2cc(F)c(cc2)NC(=O)c3ccc(cc3)N(C4)CC[C@@H]4O	-7.287836438
CCCc(cc1)ccc1C(=O)Nc2ccc(nc2)NC(=O)c3ccc(nc3)N(C4)CC[C@@H]4O	-7.287637903
c1cc(C)ccc1C#CC(=O)Nc(cn2)ccc2C(=O)Nc(c3)cnc(c3F)N(C4)CC[C@@H]4O	-7.28627742
CC(=O)Nc1ccc(cc1)Oc(nc2)ccc2NC(=O)c3cc(ccc3)N(C4)CC[C@H]4O	-7.286247501
c1ccc(OC)cc1C(=O)Nc(cc2)cc(N(C3)CC[C@H]3O)c2-c4ccc(nc4)N(C5)CC[C@@H]5O	-7.285377367
N#Cc1ccc(cc1)C(=O)Nc(n2)ccc(c2C)-c3ccc(nc3)N(C4)CC[C@@H]4O	-7.284963744
CCc1ccc(cc1)CNC(=O)c2ccc(nc2)C(=O)Nc3cc(ccc3)[N@H+](C4)CC[C@H]4O	-7.284261332
Cc1ccc(cc1)NC(=O)c2ccc([nH+]c2)CNc3cc(ccc3)[N@H+](C4)CC[C@@H]4O	-7.283798743
c1cc(F)ccc1C(=O)Nc(cc2)ccc2-c(cc3)nc(N)c3N(C4)CC[C@@H]4O	-7.281448151
Cc1ccc(cc1)NC(=O)CCOc(nc2)cc(Cl)c2-c3c(F)c(cnc3)N(C4)CC[C@@H]4O	-7.28054747
Cc1cc(ccc1)NC(=O)c2ccc(nn2)-c3ccc(nc3)N(C4)CC[C@@H]4O	-7.280342877
CC(C)Nc(ccc1)cc1C(=O)Nc(cc2)ccc2-c3ccc(cn3)N(C4)CC[C@H]4O	-7.278381162
O[C@H]1CCN(C1)c2c(Cl)ccc(c2)NC(=O)c3c(F)cc(cc3)NC(=O)c4ccc(nc4)S(=O)(=O)C	-7.274041836
O[C@H]1CCN(C1)c2c/c([nH]cc2)=N/C(=O)c3c(F)cc(cn3)NC(=O)c4ccc(C)cc4	-7.273603246
O[C@H]1CCN(C1)C(=O)c2c(F)cc(cc2)NC(=O)c3ccc(cc3)NC(=O)c4ccc(C)cc4	-7.273044099
COc(nc1)ccc1C(=O)Nc(c2)ccc(c2OC(F)(F)F)OCCC(F)(F)F	-7.271262993
N#Cc1ccc(cc1)C(=O)Nc(nc2)ccc2Cc3cc(Cl)c(nc3)N(C4)CC[C@H]4O	-7.270822989
N#Cc1c(F)cc(cc1)C(=O)Nc(cc2)ccc2-c3ccc(nc3)N(C4)CC[C@@H]4O	-7.269572001
O[C@@H]1CCN(C1)c(nc2)ncc2C(=O)Nc(cc3)c(F)cc3-c(cc4)ccc4CC	-7.268777922
COC(=O)COc(cc1)ccc1C(=O)Nc(nc2)ccc2C(=O)Nc(c3)ncc(F)c3N(C4)CC[C@H]4O	-7.268758765
c1cnc(C)cc1C(=O)Nc(cc2)ccc2-c(cn3)ccc3C(=O)N(C4)CC[C@H]4O	-7.267722981
n1ccc(N(C)C)c(Cl)c1C(=O)Nc(c2)ccc(F)c2N(CC3)CCC3O	-7.266393987
n1ccc(NC)cc1C(=O)Nc(cc2)cc(N(C3)CC[C@@H]3O)c2-c4ccc(cn4)N(C5)CC[C@H]5O	-7.264238314
n1ccc(NC)cc1C(=O)Nc(cc2)cc(N(C3)CC[C@@H]3O)c2-c4ccc(cn4)N(C5)CC[C@@H]5O	-7.262237613
COc(cc1)ccc1NC(=O)COc(cc2)cc(F)c2-c3cnc(cn3)N(C4)CC[C@H]4O	-7.258950401
COc(cn1)c(Cl)cc1C(=O)Nc(cc2)cc(Cl)c2C[N@@H+](C3)CC[C@H]3O	-7.258443043
CC(C)Nc(ccc1)cc1C(=O)Nc(cc2)ccc2-c3ccc(cn3)N(C4)CC[C@@H]4O	-7.255529274
CC(=O)Nc(nc1)ccc1NC(=O)c2c(F)cnc(c2)-c3cc(F)c(cc3)N(C4)CC[C@H]4O	-7.253048062
c1cc(F)c(OC)cc1C(=O)Nc(ccc2)cc2-c3ccc(cn3)N(C4)CC[C@@H]4O	-7.246955626
COc1c(F)cc(cc1)NC(=O)c2ccc(nc2)C(=O)Nc(nc3)ccc3N(CC4)CCC4O	-7.246935599
COc(cc1)ccc1CNC(=O)c2c(F)cnc(c2)-c3ccc(cc3)[N@@H+](C4)CC[C@H]4O	-7.246515478
CC(C)c1ccc(cc1)NC(=O)c2cc(cc(Cl)c2)[C@@H](N)N(C3)CC[C@@H]3O	-7.246007712
O[C@@H]1CCN(C1)c2c/c([nH]cc2)=N/C(=O)c3c(F)cc(cn3)NC(=O)c4ccc(C)cc4	-7.245564185
N#Cc1ccc(cc1)C(=O)Nc(cn2)ccc2-c3ccc(cc3)N(C4)CC[C@@H]4O	-7.244139406
N#Cc1ccc(cc1)C(=O)Nc(cn2)ccc2-c3ccc(cc3)N(C4)CC[C@@H]4O	-7.244139406
N#Cc1ccc(cc1)C(=O)Nc(cn2)ccc2-c3ccc(cc3)N(C4)CC[C@@H]4O	-7.244139406
N#Cc1c(F)ccc(c1)NC(=O)c2cc(cc(c2)O)-c(cn3)ccc3C(=O)N(C4)CC[C@@H]4O	-7.243526732
COc1c(F)ccc(c1)NC(=O)c2ccc(cc2)-c3ccc([nH+]c3)N(C4)CC[C@@H]4O	-7.24265776
O[C@@H]1CCN(C1)c(cc2)ccc2C(=O)Nc(nc3)c(O)cc3C(=O)Nc(cc4)ccc4CC	-7.238503516
O[C@H]1CCN(C1)c(ncn2)cc2NC(=O)c3c(F)cc(cc3)-c(cc4)ccc4C	-7.237820863
CNc(cc1)ccc1NC(=O)c2ccc(nn2)-c3ccc(cc3)[N@H+](C4)CC[C@@H]4O	-7.237584768
COc(cc1)ccc1C(=O)Nc(c2)ccc(OC)c2-c(nc3)ccc3C(=O)N(CC4)CCC4O	-7.237491016
CC(=O)Nc1cc(ccc1)Oc(ccc2)cc2NC(=O)c3ccc(nc3)N(C4)CC[C@@H]4O	-7.237131319
CCCc(cc1)ccc1C(=O)Nc2ccc(nc2)NC(=O)c3ccc(nc3)N(C4)CC[C@H]4O	-7.232643454
O[C@H]1CCN(C1)c(cc2)ccc2C(=O)Nc(nc3)c(O)cc3C(=O)Nc(cc4)ccc4CC	-7.219899951
N#Cc1ccc(cc1)C(=O)Nc(cn2)ccc2-c3ccc(cc3)[N@H+](C4)CC[C@H]4O	-7.218827292
N#Cc1ccc(cc1)C(=O)Nc(cn2)ccc2-c3ccc(cc3)[N@H+](C4)CC[C@H]4O	-7.218827292
N#Cc1ccc(cc1)C(=O)Nc(cn2)ccc2-c3ccc(cc3)[N@H+](C4)CC[C@H]4O	-7.218827292
CC(=O)Nc(cc1)ccc1C(=O)Nc(cc2)ccc2-c(c3)c[nH+]c(c3C)N(C4)CC[C@@H]4O	-7.211923604
O[C@H]1CCN(C1)c(nc2)ccc2C(=O)Nc(cc3)ccc3C[NH2+]Cc4ccc(C)cc4	-7.20605286
Cc1ccc(cn1)NC(=O)c2c(Cl)cnc(c2)-c3ccc(cc3)N(C4)CC[C@@H]4O	-7.205693247
CC(=O)Nc1cc(ccc1)NC(=O)c2ccc(cc2)-c3ccc(cn3)N(C4)CC[C@H]4O	-7.20516334
O[C@@H]1CCN(C1)c(n2)cccc2C(=O)Nc(ncc3)cc3Oc(cc4)ccc4CC	-7.200470106
COc(cc1)ccc1NC(=O)CC(=O)Nc(cn2)cc(F)c2-c3ccc(cc3)[N@H+](C4)CC[C@H]4O	-7.198606818
O[C@@H]1CCN(C1)c(cnc2)cc2NC(=O)c3ccc(cc3)Oc(n4)cncc4COC	-7.195596423
N#Cc1ccc(cc1)NC(=O)c2ccc(cc2)-c3ccc(c[nH+]3)N(C4)CC[C@@H]4O	-7.194629933
COc(nc1)ccc1C(=O)Nc(c(F)cc2)cc2-c3ccc(cn3)N(C4)CC[C@H]4O	-7.194413522
COc(cc1)ccc1C(=O)Nc(cc2)ccc2-c3ccc(nc3)N(C4)CC[C@H]4O	-7.191844016
C=CC(=O)c1ccc(cc1)NC(=O)[C@@H](C)c2cc(Cl)c(cc2)N(C3)CC[C@H]3O	-7.190798959
n1ccc(NC)cc1C(=O)Nc(cc2)cc(N(C3)CC[C@H]3O)c2-c4ccc(cn4)N(C5)CC[C@@H]5O	-7.189853399
C=CC(=O)c1ccc(cc1)NC(=O)[C@H](C)c2cc(Cl)c(cc2)[N@@H+](C3)CC[C@@H]3O	-7.187864255
CC(C)c1ccc(cc1)NC(=O)c2cc(cc(Cl)c2)[C@@H](N)N(C3)CC[C@H]3O	-7.186139097
c1cc(C)ccc1C(=O)Nc(ccc2)cc2-c3ccc(nc3)N(C4)CC[C@H]4O	-7.186052332
c1nc(C)ccc1C(=O)Nc(c(F)cc2)cc2-c3ccc(nc3)N(C4)CC[C@H]4O	-7.185795028
COc(cc1)ccc1NC(=O)CC(=O)Nc(cn2)cc(F)c2-c3ccc(cc3)[N@@H+](C4)CC[C@@H]4O	-7.184816168
N#CCc(cc1)ccc1C(=O)Nc(cc2)cc(F)c2-c([nH+]c3)cc(F)c3N(C4)CC[C@H]4O	-7.182256094
CC(C)(C)C(=O)c1cc(ccn1)[N-]C(=O)c2cc(c(Cl)c[nH+]2)N(C3)CC[C@@H]3O	-7.18196785
COc(cc1)c(C)cc1C(=O)Nc(cn2)cnc2-c3ccc(cc3)N(C4)CC[C@@H]4O	-7.181911994
COc(cc1)ccc1NC(=O)CC(=O)Nc(cn2)cc(F)c2-c3ccc(cc3)[N@H+](C4)CC[C@@H]4O	-7.179971313
N#Cc1ccc(cc1)NC(=O)c(n2)cccc2C(=O)Nc3cc(ccc3)[N@@H+](C4)CC[C@H]4O	-7.179429685
O[C@H]1CCN(C1)c2cc(ncc2)NC(=O)c3c(F)cc(cc3)NC(=O)c4cc(F)c(cc4)OC	-7.179289353
n1cc(C)ccc1C(=O)Nc2cccc(n2)Oc(ccc3)cc3N(C4)CC[C@H]4O	-7.171690139
COc1c(Cl)cc(cc1)NC(=O)c2cc(Cl)c(cc2)C[N@H+](C3)CC[C@H]3O	-7.171622656
N#Cc1ccc(cc1)C(=O)Nc(cc2)cc(N)c2-c3ccc(cn3)N(C4)CC[C@@H]4O	-7.171314772
N#Cc1cccc(n1)Nc(cc2)ccc2NC(=O)c(cc3)cc(F)c3C(=O)N(C4)CC[C@H]4O	-7.171206482
Cc1ccc(cc1)NC(=O)c2cc(ccn2)-c3ccc(cc3)[N@@H+](C4)CC[C@H]4O	-7.170335299
c1nc(C)ccc1C(=O)Nc(cc2)ccc2-c(nc3)ccc3C(=O)N(C4)CC[C@@H]4O	-7.167868148
c1cc(C)ccc1C#CC(=O)Nc(cn2)ccc2C(=O)Nc(c3)cnc(c3F)N(C4)CC[C@H]4O	-7.165635328
COc(cc1)c(OC)cc1C(=O)Nc(cc2)ccc2-c3cnc(cn3)N(C4)CC[C@H]4O	-7.16272525
N#Cc1ccc(nc1)C(=O)Nc(c2)ccc(OC)c2NC(=O)c3ccc(cc3)N(C4)CC[C@H]4O	-7.161946676
[O-]C(=O)Nc(nc1)ccc1NC(=O)c(c2)ccc(c2C(F)(F)F)-c3cc(cc[nH+]3)N(C4)CC[C@@H]4O	-7.161389648
Cc1cc(cc[nH+]1)Nc(cn2)cc(c2C#N)[N-]C(=O)c3ccc(c[nH+]3)N(C4)CC[C@H]4O	-7.159744808
Cc1ccc(cc1)NC(=O)c2cc(ccn2)-c3ccc(cc3)[N@@H+](C4)CC[C@@H]4O	-7.158725985
O[C@@H]1CCN(C1)c(n2)nc(cc2C)NC(=O)c3c(F)cc(cc3)NC(=O)c4ccc(C)cc4	-7.157667149
N#Cc1ccc(cc1)NC(=O)c2ccc(cc2)-c3ccc(c[nH+]3)N(C4)CC[C@H]4O	-7.151532965
CC(=O)Nc1cc(ccc1)NC(=O)c2ccc(cc2)-c3ccc(cn3)N(C4)CC[C@@H]4O	-7.150865563
O[C@@H]1CCN(C1)c(nc2)ccc2C(=O)Nc3cc(cnc3)Oc(cc4)ccc4NC([O-])=O	-7.149167261
N#Cc1c(C)cc(cc1)NC(=O)COc(n2)cccc2-c(cc3)ccc3C(=O)N4CCN(C)CC4	-7.148465228
c1ncc(OC)c(F)c1C(=O)Nc2cnc(nc2)Oc(cc3)ccc3[N@H+](C4)CC[C@@H]4O	-7.144447769
CC(C)(C)C(=O)c1ccc(cc1)C(=O)Nc2cc(c[nH+]c2)N(CC3)CCC3O	-7.144262921
c1ccc(N)cc1C(=O)Nc(cc2)cc(F)c2-c(c3)[nH+]cc(c3N)N(C4)CC[C@@H]4O	-7.143961886
c1cc(C)ccc1C(=O)Nc(c2)cc(F)c(c2C)NC(=O)c3cnc(cn3)N(C4)CC[C@@H]4O	-7.141641795
CC(=O)Nc(ccc1)cc1C(=O)Nc(cc2)cc(Cl)c2C[N@H+](C3)CC[C@H]3O	-7.141516924
COc(cc1)ccc1NC(=O)Cc2cc(ncc2)Oc3ccc([nH+]c3)N(C4)CC[C@@H]4O	-7.140242393
COc(cc1)ccc1C(=O)Nc2ccc(nc2)NC(=O)c3ccc(cc3)N(C4)CC[C@H]4O	-7.139574183
COc(cc1)ccc1C(=O)Nc2ccc(nc2)NC(=O)c3ccc(cc3)N(C4)CC[C@H]4O	-7.139574183
c1ccc(N)cc1C(=O)Nc([nH]c2)cc(=O)c2-c3cc(ccc3)N(C4)CC[C@H]4O	-7.138892633
O[C@H]1CCN(C1)c2ccc(nc2)NC(=O)c3c(Cl)cc(cc3)C(=O)Nc4ccc(cc4)OC	-7.134981972
C=CC(=O)c1ccc(cc1)NC(=O)[C@H](C)c2cc(Cl)c(cc2)[N@H+](C3)CC[C@@H]3O	-7.133801329
c1ccc(C)cc1C(=O)Nc(c(F)cc2)cc2-c(nc3)ccc3C(=O)N(C4)CC[C@@H]4O	-7.127757776
O[C@@H]1CCN(C1)c(ccc2)cc2C(=O)Nc(cc3)c(Cl)cc3C(=O)Nc(ncc4)cc4OC	-7.126499916
OC1CCN(CC1)c(nc2)ccc2NC(=O)c3c(F)cc(cc3)C(=O)Nc4ccc(cc4)OC	-7.125731198
Cc1ccc(cc1)NC(=O)c2ccc([nH+]c2)CNc3cc(ccc3)[N@@H+](C4)CC[C@H]4O	-7.12482422
CC(=O)Nc(cc1)ccc1C(=O)Nc(cc2)ccc2-c(c3)cnc(c3C)N(C4)CC[C@H]4O	-7.12444095
Cc1ccc(cn1)NC(=O)c2cc(F)c(cc2)NC(=O)c3ccc(cn3)N(C4)CC[C@H]4O	-7.123898565
c1nc(C#N)ccc1C(=O)Nc(cc2)cc(Cl)c2-c3cnc(nc3)N(C4)CC[C@@H]4O	-7.122630689
O[C@@H]1CCN(C1)C(=O)c2c(F)cc(cc2)NC(=O)c3ccc(cc3)NC(=O)c4ccc(C)cc4	-7.121602123
[O-]C(=O)c1ccc(cc1)NC(=O)c2cc(ccc2)-c3ccc(c[nH+]3)N(C4)CC[C@H]4O	-7.120000857
Cc1ccc(cc1)NC(=O)CCOc(nc2)cc(Cl)c2-c3c(F)c(c[nH+]c3)N(C4)CC[C@@H]4O	-7.116136632
c1cc(C)ccc1C(=O)Nc(nc2)ccc2Nc(nc3)ccc3C(=O)N(C4)CC[C@H]4O	-7.112754506
N#Cc1ccc(cc1)C(=O)Nc(n2)ccc(c2C)-c3ccc([nH+]c3)N(C4)CC[C@H]4O	-7.109534468
CC(C)(C)C(=O)Nc1ccc(cc1)NC(=O)c2ccc(cc2)C[N@@H+](C3)CC[C@H]3O	-7.108324926
O[C@H]1CCN(C1)c(c2)cnc(F)c2NC(=O)c3c(F)cc(cc3)Nc4ccc(nc4)OC	-7.107374762
O[C@H]1CCN(C1)c(ccc2)cc2C(=O)Nc3c(F)cc(nc3)-c(cc4C)cc[nH+]4	-7.107194944
c1cnc(C)cc1C(=O)Nc(cc2)ccc2-c(cn3)ccc3C(=O)N(C4)CC[C@@H]4O	-7.105681686
COc(cc1)cc(F)c1C(=O)Nc(cc2)ccc2C(=O)Nc3c(F)ncc(c3)N(C4)CC[C@@H]4O	-7.104789554
COc(cc1)ccc1NC(=O)c2cc(ncc2)Oc(cc3)ccc3N(C4)CC[C@H]4O	-7.103694744
COc(cc1)ccc1C(=O)Nc(cn2)ccc2-c(nc3)ccc3C(=O)N(C4)CC[C@@H]4O	-7.101840473
C=CC(=O)c1ccc(cc1)NC(=O)[C@H](C)c2cc(Cl)c(cc2)[N@@H+](C3)CC[C@H]3O	-7.10148843
Cc1cc(cc[nH+]1)-c2cc(ccc2)NC(=O)c3ccc(cn3)N(C4)CC[C@@H]4O	-7.097894053
c1cnc(C)cc1C(=O)Nc(cn2)ccc2-c3ccc(cc3)[N@H+](C4)CC[C@@H]4O	-7.095360192
N#Cc1cccc(n1)Nc(cc2)ccc2NC(=O)c(cc3)cc(F)c3C(=O)N(C4)CC[C@@H]4O	-7.092850378
c1ccc(OC)cc1C(=O)Nc(cc2)cc(N(C3)CC[C@@H]3O)c2-c4ccc([nH+]c4)N(C5)CC[C@H]5O	-7.091258411
C1[C@@H](O)CCN=C1Cc2ccc(cc2)-c3ccc(cn3)NCc4ccc(cc4)OC	-7.089914168
c1ccc(N)cc1C(=O)Nc([nH]c2)cc(=O)c2-c3cc(ccc3)N(C4)CC[C@@H]4O	-7.088792167
c1cc(F)c(OC)cc1C(=O)Nc(cn2)ccc2-c3cc(ccc3)[N@H+](C4)CC[C@H]4O	-7.085600923
N#Cc1cc(ccn1)Oc(cc2)ccc2C(=O)Nc3ccc(nc3)N(C4)CC[C@@H]4O	-7.081757408
[O-]C(=O)c1ccc(cc1)NC(=O)COc(cc2)ccc2-c3ccc(nc3)N(C4)CC[C@H]4O	-7.081705179
CS(=O)(=O)c(cc1)ccc1NC(=O)c2ccc(cc2)-c3ccc(c[nH+]3)N(C4)CC[C@@H]4O	-7.080652789
c1cc(C)ccc1C(=O)Nc(cc2)ccc2C(=O)Nc(nc3)ccc3N(C4)CC[C@@H]4O	-7.077500994
n1cc(C)ccc1C(=O)Nc2cccc(n2)Oc(ccc3)cc3N(C4)CC[C@@H]4O	-7.075961763
O[C@@H]1CCN(C1)c(nc2)ccc2NC(=O)c3ccc(cc3)Cc(cc4C([O-])=O)cc[nH+]4	-7.074767387
c1ccc(OC)cc1C(=O)Nc(cc2)cc(N(C3)CC[C@@H]3O)c2-c4ccc([nH+]c4)N(C5)CC[C@@H]5O	-7.073505953
O[C@H]1CCN(C1)c2c/c([nH]cc2)=N/C(=O)c3ccc(nc3)NC(=O)c4cc(F)c(C)cc4	-7.070419687
O[C@H]1CCN(C1)c([nH+]c2)ccc2NC(=O)c3cc(ccc3)-c(cc4)cc(F)c4CC[NH2+]C	-7.070375324
CC(=O)Nc(cc1)ccc1C(=O)Nc(c2)ccc(OC)c2[N@@H+](C3)CC[C@H]3O	-7.068717568
c1ccc(OC)cc1C(=O)Nc(cc2)cc(F)c2CNC(=O)c3cc(c(F)cn3)N(C4)CC[C@H]4O	-7.068435081
CCOc(cc1)ccc1C(=O)c2cc(ccc2)C(=O)Nc3cnc(cn3)N(C4)CC[C@H]4O	-7.06575308
c1nc(C)ccc1C(=O)Nc(cc2)ccc2-c(nc3)ccc3C(=O)N(C4)CC[C@H]4O	-7.064810188
COC(=O)c(cc1)ccc1C(=O)Nc(cn2)ccc2-c3cc([nH+]cc3)N(C4)CC[C@@H]4O	-7.062402467
COc(cc1)cc(F)c1NC(=O)COc(n2)cncc2-c3ccc(cc3)[N@@H+](C4)CC[C@@H]4O	-7.05975467
[O-]C(=O)/C=C/c1ccc(cc1)Oc(cc2)ccc2C(=O)Nc(nc3)ccc3N(C4)CC[C@H]4O	-7.05892201
Cc1cc(ccc1)NC(=O)c2ccc(nn2)-c3ccc([nH+]c3)N(C4)CC[C@H]4O	-7.058515108
[O-]C(=O)c1ccc(cc1)NC(=O)c2cc(F)c(nc2)-c3cc(ccc3)N(C4)CC[C@@H]4O	-7.056859293
N#Cc1cc(ccc1)NC(=O)c2ccnc(n2)Nc3ccc(nc3)[N@H+](C4)CC[C@H]4O	-7.054534901
O[C@H]1CCN(C1)c(c2C#N)cc(cc2)C(=O)Nc(nc3)c(Cl)cc3-c(ccn4)cc4C(=O)NCC	-7.052669774
c1ccc(C)cc1C(=O)Nc(cc2)ccc2-c(c3)ncc(F)c3N(C4)CC[C@H]4O	-7.051276948
COc1c(Cl)cc(cc1)SC(=O)c2cnc(cn2)-c3cc(cc[nH+]3)N(C4)CC[C@@H]4O	-7.045101418
OC1CN(C1)c(nc2)ccc2NC(=O)c3ccc(cn3)Oc(c4C)ccc(C)c4	-7.043667381
c1cnc(C)cc1C(=O)Nc(cn2)ccc2-c3ccc(cc3)[N@H+](C4)CC[C@H]4O	-7.04126222
O[C@H]1CCN(C1)c(c(F)cc2)cc2C(=O)Nc(cc3)c(O)cc3-c(ccc4)cc4C(=O)NN	-7.041255466
c1cc(F)c(OC)cc1C(=O)Nc(cn2)ccc2-c3cc(ccc3)[N@@H+](C4)CC[C@@H]4O	-7.041157968
c1c(F)cc(OC)cc1NC(=O)c(cc2)cc(c2C#N)NC(=O)c3cc(F)c(cc3)N(C4)CC[C@@H]4O	-7.040210276
c1cc(C)c(F)cc1C(=O)Nc(nc2)ccc2C(=O)Nc(ncc3)cc3N(C4)CC[C@@H]4O	-7.039943888
C1[C@H](O)CCN=C1Cc2ccc(cc2)-c3ccc(cn3)NCc4ccc(cc4)OC	-7.039602589
OC1CCN(CC1)C(=O)c2ccc(cc2)NC(=O)c3ccc(cc3)C(=O)Nc4ccc(cc4)OC	-7.033957629
c1cc(C)c(C)cc1C(=O)Nc(cc2)ccc2-c3nc(cc[nH+]3)N(C4)CC[C@@H]4O	-7.033847515
O[C@@H]1CCN(C1)c2cc(ncc2)NC(=O)c3c(F)cc(cc3)NC(=O)c4cc(F)c(cc4)OC	-7.029537198
O[C@@H]1CCN(C1)c(cc2)c(F)cc2C(=O)Nc(nc3)ccc3NC(=O)c4ccc(nc4)OC	-7.029534238
O[C@@H]1CC[N@@H+](C1)c(cc2)c(F)cc2CC(=O)Nc(cc3)ccc3C(=O)Nc4ccc(cc4)OC	-7.024269737
Cc1ccc(c[nH+]1)-c(c(F)cc2)cc2C(=O)Nc3ccc(nc3)N(C4)CC[C@@H]4O	-7.021563058
N#Cc1cc(cc(F)c1)C(=O)Nc(cn2)ccc2-c(cc3)ccc3C(=O)N(C4)CC[C@@H]4O	-7.01569842
CCc(cc1)ccc1C(=O)Nc(cn2)cc(F)c2C(=O)Nc3ccc(nc3)N(C4)CC[C@H]4O	-7.015020771
CC(=O)Nc1ccc(nc1)Oc(ccc2)cc2C(=O)Nc3ccc([nH+]c3)N(C4)CC[C@@H]4O	-7.014446106
c1cc(C)c(C)cc1C(=O)Nc(cc2)ccc2-c3nc(cc[nH+]3)N(C4)CC[C@H]4O	-7.013001984
COc(cc1)ccc1NC(=O)Cc2cc(ncc2)Oc3ccc([nH+]c3)N(C4)CC[C@H]4O	-7.012248281
CC(=O)c1cc(ccn1)NC(=O)c2ccc(nc2)-c3cc(Cl)c(nc3)N(C4)CC[C@@H]4O	-7.010448142
Cc1ccc(nc1)NC(=O)Nc(cc2)cc(F)c2-c3cc(c[nH+]c3)N(C4)CC[C@H]4O	-7.009633901
Cc1ccc(cc1)NC(=O)c2ccc([nH+]c2)CNc3cc(ccc3)[N@@H+](C4)CC[C@@H]4O	-7.009573407
c1cnc(OC)cc1NC(=O)c2ccc(cc2)-c3cc(ccc3)[N@H+](C4)CC[C@@H]4O	-7.009535585
N#Cc1cc(ccn1)Oc(cc2)ccc2C(=O)Nc3ccc(nc3)N(C4)CC[C@H]4O	-7.008606042
OC1CCN(CC1)c(nc2)ccc2C(=O)Nc(cc3)c(F)cc3-c4ccc(nc4)OC	-7.008556342
N#Cc1ccc(cc1)-c2cc(c(F)cc2)NC(=O)c3cc(ncn3)N(C4)CC[C@@H]4O	-7.007657198
N#Cc1ccc(cc1)C(=O)Nc2ccc(cc2)NC(=O)c3cnc(cn3)N(C4)CC[C@H]4O	-7.00462494
COCCc(c(F)cc1)cc1C(=O)Nc(c2)cnc(c2Cl)N(C3)CC[C@H]3O	-7.003853499
c1ccc(OC)cc1NC(=O)COc(ccc2)cc2-c(nc3)ncc3N(C4)CC[C@@H]4O	-7.003460214
c1ncc(OC)c(F)c1C(=O)Nc2cnc(nc2)Oc(cc3)ccc3[N@@H+](C4)CC[C@H]4O	-7.00186615
FC(F)(F)C(=O)Nc1ccc(cc1)Nc(cc2)cc(c2N)N(C3)CC[C@@H]3O	-7.001028351
Cc1ccc(cc1)NC(=O)c2cc(ccn2)-c3ccc(cc3)[N@H+](C4)CC[C@@H]4O	-6.996407349
CC(=O)Nc1ccc(cc1)NC(=O)c(cc2)cc(F)c2C(=O)Nc3cc([nH+]cc3)N(C4)CC[C@H]4O	-6.993434503
O[C@@H]1CCN(C1)c(nc2)ccc2NC(=O)c3c(Cl)cc(cc3)NC(=O)c4ccc(cn4)OC	-6.993207738
CCc1cc(ccn1)NC(=O)c2ccc(cc2)C(=O)Nc(nc3)ccc3N(C4)CC[C@@H]4O	-6.992008177
c1ccc(C)cc1C(=O)Nc(cc2)ccc2-c(c3)ncc(F)c3N(C4)CC[C@@H]4O	-6.988712939
CC(=O)c1ccc(cc1)Nc(cn2)ccc2C(=O)Nc(cc3)ccc3C(=O)N(C4)CC[C@H]4O	-6.98811264
N#Cc1cc(ccc1)C(=O)Nc(cc2)cc(F)c2-c3cccc([nH+]3)N(C4)CC[C@H]4O	-6.986765599
[O-]C(=O)/C=C\c1cc(ccn1)NC(=O)c2ccc(cc2)NC(=O)c3cc(ccc3)N(C4)CC[C@@H]4O	-6.985046469
N#Cc1ccc(cc1)-c2ccc(cn2)NC(=O)c3cc(F)c(nc3)N(C4)CC[C@@H]4O	-6.984917754
c1cc(N)ccc1C(=O)Nc2ccc(cc2)Oc(c3F)cc[nH+]c3N(C4)CC[C@@H]4O	-6.983501087
CCc(cc1)ccc1C(=O)Nc(cn2)cc(F)c2C(=O)Nc3ccc(nc3)N(C4)CC[C@@H]4O	-6.979330342
O[C@@H]1CCN(C1)c2cc(ncc2)NC(=O)c3c(F)cc(cn3)NC(=O)c4ccc(C)cc4	-6.978107342
N#Cc1cc(ccc1)NC(=O)c2ccnc(n2)Nc3ccc(nc3)[N@H+](C4)CC[C@@H]4O	-6.977852359
N#Cc1ccc(cc1)NC(=O)c2cc(c(O)cc2)-c3ccc(cn3)N(C4)CC[C@@H]4O	-6.977632761
COc(cc1)cc(F)c1C(=O)Nc(cc2)ccc2C(=O)Nc3c(F)ncc(c3)N(C4)CC[C@H]4O	-6.977025003
O[C@H]1CCN(C1)c2cc(nnc2)NC(=O)c3cc(c(F)cc3)Oc(ccc4)cc4OC	-6.973127794
N#Cc1cc(ccc1)NC(=O)c2cc(ccc2)-c3cccc([nH+]3)N(C4)CC[C@@H]4O	-6.972849422
CN(C)c(cc1)ccc1C(=O)Nc(c2)ccc(F)c2-c3ccc(c[nH+]3)N(C4)CC[C@@H]4O	-6.970119671
c1cnc(C)cc1C(=O)Nc(cn2)ccc2-c3ccc(cc3)[N@@H+](C4)CC[C@@H]4O	-6.968693651
O[C@@H]1CCN(C1)c(cc2)c(F)cc2C(=O)Nc(cn3)ccc3C(=O)Nc4ccc(cc4)OC	-6.963980411
N#Cc1c(F)ccc(c1)C(=O)Nc(ccc2)cc2-c3cc(ccc3)N(C4)CC[C@@H]4O	-6.962250889
CC(=O)Nc1cc(ccc1)Oc(ccc2)cc2NC(=O)c3ccc(nc3)N(C4)CC[C@H]4O	-6.961185686
COc(cc1)ccc1-c(cc2)ccc2C(=O)Nc3ccnc(n3)N(C4)CC[C@@H]4O	-6.95731638
CC(=O)Nc(cc1)ccc1N(C)C(=O)c2ccc(cc2)NC(=O)c3c(nccc3)N(C4)CC[C@H]4O	-6.955954643
COc(cc1)ccc1NC(=O)COc(cc2)cc(F)c2-c3c(F)c(ncc3)N(C4)CC[C@@H]4O	-6.95304566
O[C@H]1CCN(C1)c(cn2)ncc2C(=O)Nc(cc3)c(Cl)cc3CCOc(nc4)ccc4OCC	-6.950807392
CC(=O)Nc(ccc1)cc1C(=O)Nc(c2)ccc(OC)c2-c3cc(cc[nH+]3)N(C4)CC[C@H]4O	-6.949339235
CC(=O)c1c(F)ccc(c1)NC(=O)c2ccc(cc2)NC(=O)c3ccc(cc3)C(=O)N(C4)CC[C@@H]4O	-6.947900884
O[C@H]1CCN(C1)c2c/c([nH]cc2)=N/C(=O)c3c(F)cc(cc3)NC(=O)c4cc(F)c(cc4)OC	-6.947183807
c1ccc(OC)cc1C(=O)Nc(cc2)cc(N(C3)CC[C@H]3O)c2-c4ccc([nH+]c4)N(C5)CC[C@H]5O	-6.946474658
COC(=O)c1c(Cl)cc(cc1)C(=O)Nc(c2)cnc(c2Cl)N(CC3)CCC3O	-6.945474218
O[C@@H]1CCN(C1)c2c/c([nH]cc2)=N/C(=O)c3ccc(nc3)NC(=O)c4cc(F)c(C)cc4	-6.94540314
CS(=O)(=O)c(cc1)ccc1C(=O)Nc(cc2)c(Cl)c(Cl)c2C[N@@H+](C3)CC[C@@H]3O	-6.943606374
CC(=O)Nc(cc1)ccc1C(=O)Nc(c2)ccc(OC)c2[N@@H+](C3)CC[C@@H]3O	-6.941234965
Cc1ccc(cc1)NC(=O)CCOc(nc2)cc(Cl)c2-c3c(F)c(c[nH+]c3)N(C4)CC[C@H]4O	-6.938515453
N#Cc1cc(ccc1)C(=O)Nc(ccc2)cc2-c(n3)cccc3C(=O)N(C4)CC[C@@H]4O	-6.934140104
CCOc(ncc1)cc1C(=O)Nc(cc2)cc(F)c2-c3ccc(nc3)N(C4)CC[C@@H]4O	-6.933449815
Cc1cc(cc[nH+]1)Nc(cn2)cc(c2C#N)[N-]C(=O)c3ccc(c[nH+]3)N(C4)CC[C@@H]4O	-6.928741975
O[C@H]1CCN(C1)c(nc2)ccc2NC(=O)c3c(Cl)cc(cc3)NC(=O)c4ccc(cn4)OC	-6.928149116
N#Cc1ccc(nc1)NC(=O)c(cc2)cc(F)c2C(=O)Nc3cc(N)nc(c3)N(C4)CC[C@H]4O	-6.925450085
CC(=O)Nc1ccc(cc1)OCC(=O)Nc(nc2)ccc2-c3cc(cc[nH+]3)N(C4)CC[C@@H]4O	-6.925407658
OC1CCN(CC1)c(n2)nccc2C(=O)Nc(c3C(F)(F)F)ccc(n3)Oc(c4)ccc(c4C)OC	-6.923022103
Cc1cc(ccc1)NC(=O)c2ccc(nn2)-c3ccc([nH+]c3)N(C4)CC[C@@H]4O	-6.916825546
[O-]C(=O)Cc1ccc(cc1)Oc(nc2)ccc2NC(=O)c3cc(c(F)cc3)N(C4)CC[C@H]4O	-6.912399682
n1cc(C)ccc1C(=O)Nc2cccc(n2)Oc(ccc3)cc3[N@@H+](C4)CC[C@H]4O	-6.905453328
c1cc(C([O-])=O)ccc1C(=O)Nc2ccc(nc2)Oc(cc3)ccc3[N@@H+](C4)CC[C@H]4O	-6.904297548
O[C@@H]1CCN(C1)c(c(F)cn2)cc2C(=O)Nc(cc3)ccc3-c4ccc(cc4)S(=O)(=O)C	-6.902728237
N#Cc1ccc(cc1)Nc(ncc2)cc2C(=O)Nc3ccc([nH+]c3)N(C4)CC[C@H]4O	-6.902635572
O[C@@H]1CCN(C1)c(c2)cnc(F)c2CC(=O)Nc3ccc(cc3)NC(=O)c4c(C)cc(C)cc4	-6.900648982
OC1CN(C1)c([nH+]c2)ccc2NC(=O)c3ccc(cn3)Oc(c4C)ccc(C)c4	-6.898512122
COc1c(F)ccc(c1)NC(=O)c2cc(cnc2)-c3ccc(c[nH+]3)N(C4)CC[C@H]4O	-6.897508343
c1cc(C)c(F)cc1C(=O)Nc(nc2)ccc2C(=O)Nc([nH+]cc3)cc3N(C4)CC[C@H]4O	-6.894531984
CCOc(ncc1)cc1C(=O)Nc(cc2)cc(F)c2-c3ccc(nc3)N(C4)CC[C@H]4O	-6.894073446
CC(=O)Nc1ccc(cc1)Oc(n2)cccc2-c3cc([nH+]cc3)N(C4)CC[C@H]4O	-6.893856857
O[C@@H]1CCN(C1)c(cc2)ccc2C(=O)Nc(nc3)ccc3C(=O)Nc(c4)ccc(Cl)c4C	-6.892497165
CN(C)c(cc1)ccc1C(=O)Nc(c2)ccc(F)c2-c3ccc(c[nH+]3)N(C4)CC[C@H]4O	-6.892275652
CC(=O)Nc(c1)cc(C)cc1C(=O)Nc(cn2)ccc2-c3cc(ccc3)N(C4)CC[C@@H]4O	-6.892269295
N#Cc1c(F)cc(cc1)C(=O)Nc(cc2)ccc2Cc3ccc(c[nH+]3)N(C4)CC[C@H]4O	-6.891883879
[O-]C(=O)/C=C\c1cc(ccn1)NC(=O)c2ccc(cc2)NC(=O)c3cc(ccc3)N(C4)CC[C@H]4O	-6.891661021
c1cc(C)ccc1C(=O)Nc(c2)cc(F)c(c2C)NC(=O)c3cnc(cn3)N(C4)CC[C@H]4O	-6.886169451
Cc1ccc(cn1)NC(=O)c2c(Cl)cnc(c2)-c3ccc(cc3)[N@H+](C4)CC[C@H]4O	-6.884858774
CC(=O)Nc1ccc(cc1)Oc(n2)cccc2-c3cc([nH+]cc3)N(C4)CC[C@@H]4O	-6.88376616
N#Cc1ccc(cc1)C(=O)Nc(n2)ccc(c2C)-c3ccc([nH+]c3)N(C4)CC[C@@H]4O	-6.877237844
CC(C)(C)C(=O)Nc1ccc(cc1)Oc(c2)cnc(N)c2N(C3)CC[C@@H]3O	-6.876190044
Cc1c(F)ccc(c1)-c2cc(Cl)c(cc2)N(C3)CC[C@@H]3O	-6.875787759
CC(=O)Nc(cc1)ccc1C(=O)Nc(cc2)ccc2CNC(=O)c3ccc(cc3)N(C4)CC[C@H]4O	-6.872733174
c1cnc(C(C)(C)O)cc1C(=O)Nc(cc2)cc(F)c2-c3cc(cnc3)N(C4)CC[C@H]4O	-6.872702798
CNCc(c(F)cc1)cc1C(=O)Nc(c2)ncc(F)c2NC(=O)c3ccc(nc3)N(C4)CC[C@@H]4O	-6.871435564
Cc(n1)cccc1C(=O)Nc(cc2)ccc2-c3ccc(nc3)N(C4)CC[C@@H]4O	-6.867013166
O[C@H]1CCN(C1)c(ncc2)cc2NC(=O)c3ccc(cc3)-c4cc(F)c(cc4)OC	-6.864824924
Cc1ccc(cn1)NC(=O)c2c(Cl)cnc(c2)-c3ccc(cc3)[N@H+](C4)CC[C@@H]4O	-6.861094015
O[C@H]1CCN(C1)c2cc(ncc2)NC(=O)c3c(F)cc(cn3)NC(=O)c4ccc(C)cc4	-6.860606862
N#Cc1ccc(cc1)-c2ccc(cn2)NC(=O)c3cc(F)c(nc3)N(C4)CC[C@H]4O	-6.856267818
C=CC(=O)c1ccc(cc1)NC(=O)[C@@H](C)c2cc(Cl)c(cc2)[N@@H+](C3)CC[C@@H]3O	-6.853855206
N#Cc1ccc(nc1)C(=O)Nc(cc(F)c2)cc2-c3ccc(c[nH+]3)N(C4)CC[C@@H]4O	-6.853662585
CC(=O)Nc(cc1)ccc1C(=O)Nc(c2)ccc(OC)c2[N@H+](C3)CC[C@@H]3O	-6.853617922
COc(cc1)ccc1C(=O)Nc2cc(ncc2)Oc3ccc([nH+]c3)N(C4)CC[C@H]4O	-6.850461529
N#Cc1cc(ccc1)NC(=O)c2ccnc(n2)Nc3ccc([nH+]c3)N(C4)CC[C@@H]4O	-6.8500899
Cc1ccc(cc1)NC(=O)c2cc(C)c(nc2)-c3cc(cc[nH+]3)N(C4)CC[C@H]4O	-6.841048052
O[C@@H]1CCN(C1)c(cc2)c(F)cc2C(=O)Nc(nc3)ccc3-c(cc4)ccc4C	-6.840789425
CCC(=O)Nc(c1C)ccc(c1)NC(=O)c2cc([O-])c(cc2)[N@H+](C3)CC[C@H]3O	-6.836235423
Cc(n1)cccc1C(=O)Nc(cc2)ccc2-c3ccc(nc3)N(C4)CC[C@H]4O	-6.834678841
O[C@H]1CCN(C1)c(cc2)ccc2C(=O)Nc(nc3)ccc3C(=O)Nc(c4)ccc(Cl)c4C	-6.83382273
N#Cc1ccc(nc1)C(=O)Nc(cc(F)c2)cc2-c3ccc(c[nH+]3)N(C4)CC[C@H]4O	-6.82992356
COC(=O)c1ccc(cc1)NC(=O)c2cc(F)c(cc2)-c3ccc(c[nH+]3)N(C4)CC[C@H]4O	-6.829540612
CC(=O)Nc(cc1)ccc1C(=O)Nc(cc2)ccc2CNC(=O)c3ccc(cc3)N(C4)CC[C@@H]4O	-6.827624783
CC(=O)Nc1cc(cc(F)c1)NC(=O)c(c2)cnc(c2C(F)(F)F)N(C3)CC[C@@H]3O	-6.826820172
CS(=O)(=O)Nc(ccc1)cc1NC(=O)c2cc(ccn2)-c3cc(ccc3)[N@H+](C4)CC[C@@H]4O	-6.824968212
c1cnc(C)cc1C(=O)Nc(cn2)ccc2-c3ccc(cc3)N(C4)CC[C@@H]4O	-6.822730535
Cc1ccc(nc1)NC(=O)Nc(cc2)cc(F)c2-c3cc(c[nH+]c3)N(C4)CC[C@@H]4O	-6.822140636
Cc1c(F)cc(cc1)NC(=O)COc(cc2)ccc2-c3ccc(c[nH+]3)N(C4)CC[C@@H]4O	-6.821847804
CNCc(cc1)c(F)cc1C(=O)Nc(c2)ccc(Cl)c2N(C3)CC[C@@H]3O	-6.814734776
Cc1ccc(cc1)NC(=O)c2ccc(nc2)Cc3cc(ncc3)N(C4)CC[C@@H]4O	-6.813859737
CNCc(cc1)c(F)cc1C(=O)Nc(c2)ccc(Cl)c2N(C3)CC[C@H]3O	-6.813132768
O[C@H]1CC[N@H+](C1)Cc(cc2)ccc2C(=O)Nc(cc3)ccc3C(=O)Nc(cc4)ccc4C([O-])=O	-6.810174523
N#Cc1cc(ccc1)NC(=O)c2cc(ccc2)-c3cccc([nH+]3)N(C4)CC[C@H]4O	-6.807218237
FC(F)(F)C(=O)Nc1ccc(cc1)Nc(cc2)cc(c2N)N(C3)CC[C@H]3O	-6.806415532
Cc1ccc(cc1)-c(cc2)cc(F)c2C(=O)Nc(cn3)ccc3C(=O)N(C4)CC[C@H]4O	-6.803431842
CS(=O)(=O)Nc(ccc1)cc1NC(=O)c2cc(ccn2)-c3cc(ccc3)N(C4)CC[C@@H]4O	-6.800783373
O[C@@H]1CCN(C1)c(cc2)ccc2C(=O)Nc([nH+]c3)c([O-])cc3C(=O)Nc(cc4)ccc4CC	-6.80042096
O[C@H]1CCN(C1)c(cc2)ccc2C(=O)Nc3c(F)cc(cc3)NC(=O)c4ccc(C)cn4	-6.796308798
c1cc(C)c(F)cc1C(=O)Nc(nc2)ccc2C(=O)Nc([nH+]cc3)cc3N(C4)CC[C@@H]4O	-6.794312959
COc(cc1)c(F)cc1C(=O)Nc2cc(N)cc(c2)[N@@H+](CC3)CC[C@@H]3O	-6.793815961
CC(C)(O)c(cc1)ccc1C(=O)Nc(c2)ccc(OCC(F)(F)Cl)c2[N@@H+](C3)CC[C@@H]3O	-6.787978393
FC(F)(F)C(=O)Nc1ccc(cc1)Nc(cc2)cc(c2N)[N@@H+](C3)CC[C@@H]3O	-6.787444171
Cc1ccc(cc1)-c(cnc2)cc2C(=O)/N=c([nH]cc3)\cc3N(C4)CC[C@H]4O	-6.787308134
O[C@H]1CCN(C1)C(=O)c2ccc(cc2)NC(=O)c3ccc(cc3)NC(=O)c4ccc(N)cc4	-6.783160385
[O-]C(=O)CCC(=O)Nc(cc1)ccc1-c2ccc(nc2)NC(=O)c3ccc(cc3)N(C4)CC[C@@H]4O	-6.781026713
N#Cc1ccc(cc1)C(=O)Nc(ccn2)cc2-c3ccc(cc3)[N@H+](C4)CC[C@H]4O	-6.778769389
CC(=O)Nc1ccc(cc1)NC(=O)c(cc2)cc(F)c2C(=O)Nc3cc([nH+]cc3)N(C4)CC[C@@H]4O	-6.778412444
N#Cc1ccc(cc1)C(=O)Nc(cc2)cc(F)c2NC(=O)c3cc(ccc3)[N@H+](C4)CC[C@@H]4O	-6.776788876
O[C@@H]1CCN(C1)c2cc([nH+]cc2)NC(=O)c3c(F)cc(cn3)NC(=O)c4ccc(C)cc4	-6.776726232
O[C@@H]1CCN(C1)c(ccc2)cc2C(=O)Nc3c(F)cc(nc3)-c(cc4C)cc[nH+]4	-6.77096086
O[C@@H]1CCN(C1)c(cc2)ccc2C(=O)/N=c([nH]c3)\c([O-])cc3C(=O)Nc(cc4)ccc4CC	-6.770887102
[O-]C(=O)c1ccc(cc1)NC(=O)COc(cc2)ccc2-c3ccc(nc3)N(C4)CC[C@@H]4O	-6.769943304
N#Cc1c(F)cc(cc1)C(=O)Nc(cc2)ccc2Cc3ccc(c[nH+]3)N(C4)CC[C@@H]4O	-6.769226449
O[C@@H]1CCN(C1)c(n2)nccc2C(=O)Nc(cc3)ccc3-c(cc4)ccc4C	-6.76570444
CNc(cc1)ccc1NC(=O)c2ccc(nn2)-c3ccc(cc3)N(C4)CC[C@@H]4O	-6.765565224
c1cc(C)ccc1C(=O)Nc(cc2)cc(N(C3)CC[C@H]3O)c2-c4ccc([nH+]c4)N(C5)CC[C@H]5O	-6.765505449
c1cccc(c1C#N)Nc(cc2)ccc2C(=O)Nc3ccc([nH+]c3)N(C4)CC[C@H]4O	-6.764660662
COc(cc1)c(F)cc1C(=O)Nc(cn2)ccc2-c3cc(F)c(nc3)N(C4)CC[C@@H]4O	-6.764339137
CC(C)(C)C(=O)Nc1ccc(cc1)Oc(c2)cnc(N)c2N(C3)CC[C@H]3O	-6.755273754
O[C@@H]1CCN(C1)c(cc2)ccc2C(=O)Nc(nc3)ccc3-c(cc4C([O-])=O)cc[nH+]4	-6.751530149
Cc1ccc(cn1)-c(c(F)cc2)cc2C(=O)Nc3ccc([nH+]c3)N(C4)CC[C@H]4O	-6.747034468
CCC(=O)Nc(c1C)ccc(c1)NC(=O)c2cc([O-])c(cc2)[N@@H+](C3)CC[C@@H]3O	-6.74666089
O[C@H]1CC[N@@H+](C1)c(ccc2)cc2C(=O)Nc(cc3)c(Cl)cc3C(=O)Nc(ncc4)cc4OC	-6.746395193
O[C@@H]1CCN(C1)c(n2)cccc2C(=O)Nc(cc3)ccc3-c4ccc(cc4)OC	-6.743085843
CC(=O)Nc1ccc(cc1)Oc(n2)cccc2-c3cc(ncc3)N(C4)CC[C@@H]4O	-6.740212201
FC(F)(F)C(=O)Nc1ccc(cc1)Nc(cc2)cc(c2N)[N@H+](C3)CC[C@@H]3O	-6.737410406
COc(cc1)ccc1NC(=O)COc(cc2)cc(F)c2-c3c(F)c(ncc3)N(C4)CC[C@H]4O	-6.73684586
c1cnc(C)cc1C(=O)Nc(cn2)ccc2-c3ccc(cc3)N(C4)CC[C@H]4O	-6.734639167
COc1ccc(nc1)NC(=O)Nc2ccc([nH+]c2)Nc(c3)ccc(F)c3N(C4)CC[C@@H]4O	-6.732962161
O[C@H]1CCN(C1)c(cc2)ccc2C(=O)/N=c([nH]c3)\c([O-])cc3C(=O)Nc(cc4)ccc4CC	-6.732656929
c1cc(C)ccc1C(=O)Nc(cc2)cc(N(C3)CC[C@@H]3O)c2-c4ccc([nH+]c4)N(C5)CC[C@H]5O	-6.730856162
CNc(cc1)ccc1NC(=O)c2ccc(nn2)-c3ccc(cc3)[N@@H+](C4)CC[C@H]4O	-6.729391106
O[C@H]1CCN(C1)c(cc2)c(F)cc2C(=O)Nc(cn3)ccc3C(=O)Nc4ccc(cc4)OC	-6.72476042
c1cc(C)ccc1C(=O)Nc2ccc(nc2)Nc3ccc(nc3)[N@H+](C4)CC[C@@H]4O	-6.723722319
COc(cc1)ccc1NC(=O)COc(cn2)ccc2-c3ccc(cc3)[N@H+](C4)CC[C@H]4O	-6.723656548
CCOc(cc1)ccc1C(=O)c2cc(ccc2)C(=O)Nc3cnc(cn3)N(C4)CC[C@@H]4O	-6.722629891
O[C@@H]1CCN(C1)c2c/c([nH]cc2)=N/C(=O)c3c(F)cc(cc3)NC(=O)c4cc(F)c(cc4)OC	-6.7205622
N#Cc1cc(cc(F)c1)C(=O)Nc(cn2)ccc2-c(cc3)ccc3C(=O)N(C4)CC[C@H]4O	-6.719392885
CC(C)(C)C(=O)c1cc(ccn1)NC(=O)c2cc(c(Cl)cn2)N(C3)CC[C@@H]3O	-6.719255321
N#Cc1cc(ccc1)C(=O)Nc(cc2)cc(F)c2-c3cccc([nH+]3)N(C4)CC[C@@H]4O	-6.716272461
N#CCc(cc1)ccc1C(=O)Nc(cc2)cc(F)c2-c([nH+]c3)cc(F)c3N(C4)CC[C@@H]4O	-6.716146304
O[C@@H]1CCN(C1)c([nH+]c2)ccc2NC(=O)c3cc(OC)c(cc3)-c4cc(N)ccc4	-6.711946014
c1cnc(C(C)(C)O)cc1C(=O)Nc(cc2)cc(F)c2-c3cc(cnc3)N(C4)CC[C@@H]4O	-6.709058775
CC(=O)Nc(ccc1)cc1C(=O)Nc(c2)ccc(Cl)c2N(CC3)CCC3O	-6.7083044
N#Cc1ccc(nc1)NC(=O)c(cc2)cc(F)c2C(=O)Nc3cc(N)nc(c3)N(C4)CC[C@@H]4O	-6.70437907
c1cc(C)ccc1C(=O)Nc(cc2)cc(N(C3)CC[C@@H]3O)c2-c4ccc([nH+]c4)N(C5)CC[C@@H]5O	-6.704079597
O[C@H]1CCN(C1)c(cc2)c(F)cc2C(=O)Nc(nc3)ccc3-c(cc4)ccc4C	-6.703187431
O[C@@H]1CCN(C1)c2ccc([nH+]c2)NC(=O)COc(ccc3)cc3NC(=O)c4cc(C)ccc4	-6.702805079
COc(cc1)cc(F)c1NC(=O)COc(n2)cncc2-c3ccc(cc3)[N@H+](C4)CC[C@@H]4O	-6.698833175
N#Cc1ccc(cc1)NC(=O)c2ccc(cc2)NC(=O)c3c([nH+]ccc3)N(C4)CC[C@H]4O	-6.696394937
n1cc(C)ccc1C(=O)Nc2cccc(n2)Oc(ccc3)cc3[N@H+](C4)CC[C@@H]4O	-6.69325175
CCOC(=O)c1ccc(cc1)NC(=O)c2ccc(nc2)Nc(nc3)ccc3N(C4)CC[C@@H]4O	-6.691519404
CC(=O)Nc(ccc1)cc1C(=O)Nc(cc2)cc(Cl)c2C[N@@H+](C3)CC[C@H]3O	-6.689667249
Cc1ccc(cn1)-c(c(F)cc2)cc2C(=O)Nc3ccc([nH+]c3)N(C4)CC[C@@H]4O	-6.687951292
c1cc(N)ccc1C(=O)Nc2ccc(cc2)Oc(c3F)cc[nH+]c3N(C4)CC[C@H]4O	-6.684992911
CC(=O)c1c(F)ccc(c1)NC(=O)c2ccc(cc2)NC(=O)c3ccc(cc3)C(=O)N(C4)CC[C@H]4O	-6.678489486
CCOC(=O)c1ccc(cc1)NC(=O)c2ccc(nc2)Nc(nc3)ccc3N(C4)CC[C@H]4O	-6.67660858
CC(=O)Nc1cc(cc(F)c1)NC(=O)c(c2)cnc(c2C(F)(F)F)N(C3)CC[C@H]3O	-6.671724968
N#Cc1ccc(cc1)Oc2ccc(nc2)NC(=O)c3cc(F)c(nc3)N(C4)CC[C@@H]4O	-6.670337354
CC(=O)Nc(ccc1)cc1C(=O)Nc(cc2)cc(Cl)c2CN(C3)CC[C@@H]3O	-6.669224364
CC(C)(C)NC(=O)c1ccc(cc1)C(=O)Nc(ccc2)cc2-c3cnc(cn3)N(C4)CC[C@H]4O	-6.669139982
c1ccc(F)c(c1C#N)-c(cc2)ccc2C(=O)Nc3ccc([nH+]c3)N(C4)CC[C@H]4O	-6.668813931
O[C@H]1CCN(C1)c(nc2)ccc2NC(=O)c3c(F)cc(cn3)-c(cc4)ccc4[C@H](C)O	-6.668185207
c1ccc(OC)cc1C(=O)Nc(cc2)cc(N(C3)CC[C@H]3O)c2-c4ccc([nH+]c4)N(C5)CC[C@@H]5O	-6.666440746
CC(C)(C)NOC(=O)Nc(ccc1)cc1NC(=O)c2cc(ccc2)N(C3)CC[C@H]3O	-6.66556449
CCC(=O)Nc(c1C)ccc(c1)NC(=O)c2cc(O)c(cc2)[N@H+](C3)CC[C@H]3O	-6.664777253
Cc1ccc(cc1)NC(=O)c2cc(ccc2)Nc(nc3)ccc3N(C4)CC[C@H]4O	-6.657194646
O[C@@H]1CCN(C1)c(cn2)ccc2C(=O)Nc(cc3)c(F)cc3-c(cc4C)cc[nH+]4	-6.655299245
COc1ccc(nc1)NC(=O)c2cc(ncc2)Oc3ccc([nH+]c3)N(C4)CC[C@H]4O	-6.654043644
CC(=O)c1cc(ccn1)NC(=O)c2ccc(nc2)-c3cc(Cl)c(nc3)N(C4)CC[C@H]4O	-6.653957809
O[C@H]1CC[N@@H+](C1)c(ccc2)cc2NC(=O)c3ccc(cn3)-c4ccc(cc4)N(O)C(=O)OC	-6.653264579
CC(C)(O)c(cc1)ccc1C(=O)Nc(c2)ccc(OCC(F)(F)Cl)c2[N@H+](C3)CC[C@H]3O	-6.649723292
O[C@@H]1CC[N@H+](C1)c(ccc2)cc2C(=O)Nc(cc3)c(Cl)cc3C(=O)Nc(ncc4)cc4OC	-6.648851625
OC1CCN(CC1)c([nH+]c2)ccc2OCC(=O)Nc3ccc(cc3)NC(=O)c4ccc(cc4)OC	-6.644722006
Cc1ccc(cc1)NC(=O)c2cc(ccc2)Nc(nc3)ccc3N(C4)CC[C@@H]4O	-6.643753437
COC(=O)c1ccc(cc1)NC(=O)c2cc(F)c(cc2)-c3ccc(c[nH+]3)N(C4)CC[C@@H]4O	-6.636467933
COc(cc1)ccc1-c(cc2)ccc2C(=O)Nc3ccnc(n3)N(C4)CC[C@H]4O	-6.632027137
CC(=O)Nc1cc(cnc1)OCc2cc(F)c(cc2)NC(=O)c3cc(F)c(cc3)N(C4)CC[C@@H]4O	-6.629925468
O[C@H]1CCN(C1)c(nc2)ccc2NC(=O)c3ccc(cc3)Cc(cc4C([O-])=O)cc[nH+]4	-6.629777059
c1cc(C)ccc1C(=O)Nc2ccc(nc2)Nc3ccc(nc3)[N@@H+](C4)CC[C@H]4O	-6.629373022
c1c(Cl)cc(OC)cc1C(=O)Nc(ccc2)cc2C(=O)Nc3ccc([nH+]c3)N(C4)CC[C@@H]4O	-6.628503825
O[C@H]1CCN(C1)c(cc2)ccc2C(=O)Nc([nH+]c3)c([O-])cc3C(=O)Nc(cc4)ccc4CC	-6.625860719
c1cc(F)c(C)cc1C(=O)Nc(cc2)ccc2-c3ccc(c[nH+]3)N(C4)CC[C@H]4O	-6.6237984
c1c(Cl)cc(OC)cc1C(=O)Nc(ccc2)cc2C(=O)Nc3ccc([nH+]c3)N(C4)CC[C@H]4O	-6.623765852
COc1c(F)ccc(c1)NC(=O)c2cc(c(cc2)OC)NC(=O)c3ccc([nH+]c3)N(C4)CC[C@@H]4O	-6.622783731
c1cccc(c1C#N)Nc(cc2)ccc2C(=O)Nc3ccc([nH+]c3)N(C4)CC[C@@H]4O	-6.61196808
O[C@@H]1CCN(C1)c(c2)cnc(F)c2C(=O)Nc3cc(ccc3)NC(=O)c4cc(C)cc(c4)O	-6.611494547
COc1c(Cl)cc(cc1)SC(=O)c2cnc(cn2)-c3cc(cc[nH+]3)N(C4)CC[C@H]4O	-6.610782188
CC(C)(C)Cc(c(F)cc1)cc1C(=O)Nc2ccc([nH+]c2)N(C3)CC[C@H]3O	-6.610161281
c1cccc(c1C#N)-c(cc2)ccc2C(=O)Nc3ccc([nH+]c3)N(C4)CC[C@H]4O	-6.609844158
CC(C)(C)C(=O)c1c(F)ccc(c1)NC(=O)c2cc(Cl)c(cc2)N(C3)CC[C@H]3O	-6.607021448
COC(=O)COc(cc1)ccc1NC(=O)c2cnc(nc2)-c3ccc(cc3)[N@@H+](C4)CC[C@@H]4O	-6.60403578
OC1CCN(CC1)c(nc2)ccc2CC(=O)Nc3ccc(cc3)NC(=O)c4cc(ncc4)OCC	-6.603535494
c1ncc(OC)c(F)c1C(=O)Nc2cnc(nc2)Oc(cc3)ccc3[N@@H+](C4)CC[C@@H]4O	-6.603218007
CC(C)(O)c(cc1)ccc1C(=O)Nc(c2)ccc(OCC(F)(F)Cl)c2[N@@H+](C3)CC[C@H]3O	-6.600716354
c1cc(F)c(C)cc1C(=O)Nc2cnc(nc2)Oc(c3)cnc(c3F)N(C4)CC[C@H]4O	-6.600715071
N#Cc1ccc(cc1)NC(=O)c2ccc(cc2)NC(=O)c3c([nH+]ccc3)N(C4)CC[C@@H]4O	-6.5987184
O[C@H]1CC[N@@H+](C1)c(cc2)c(F)cc2CC(=O)Nc(cc3)ccc3C(=O)Nc4ccc(cc4)OC	-6.597573689
C1[C@@H](O)CCN=C1Cc2ccc(cc2)-c3ccc(c[nH+]3)NCc4ccc(cc4)OC	-6.596950722
Cc(n1)cc(C)cc1C(=O)Nc(cc2)cc(F)c2-c3cc([nH+]cc3)N(C4)CC[C@@H]4O	-6.59500987
Cc1ccc(cn1)NC(=O)c2cccc(n2)Oc3ccc([nH+]c3)N(C4)CC[C@@H]4O	-6.594950097
n1cc(C)cnc1C(=O)Nc(cc2F)cc(F)c2-c(c3)ncc(F)c3N(C4)CC[C@@H]4O	-6.593874471
CCc1cc(ccn1)NC(=O)c2ccc(cc2)C(=O)Nc(nc3)ccc3N(C4)CC[C@H]4O	-6.591728242
O[C@@H]1CCN(C1)c([nH+]c2)ccc2NC(=O)c3cc(ccc3)Oc(cc4)ccc4OC	-6.590079152
Cc1cc(ccc1)Nc(cn2)cc(c2C#N)[N-]C(=O)c3ccc(c[nH+]3)N(C4)CC[C@@H]4O	-6.588868147
O[C@@H]1CCN(C1)c(c2OC)nc(cc2)NC(=O)c3c(F)cc(cc3)-c(cc4)ccc4C	-6.587962773
Cc1c(OC)ccc(c1)CNC(=O)Nc(cc2)ccc2-c3c(F)ncc(c3)N(C4)CC[C@@H]4O	-6.585746018
CC(C)(C)C(=O)Nc1ccc(cc1)NC(=O)c2ccc(cc2)C[N@H+](C3)CC[C@H]3O	-6.584667335
COc(cc1)c(Cl)cc1C(=O)Nc(ccc2)cc2C(=O)Nc3cc(c[nH+]c3)N(C4)CC[C@H]4O	-6.584570163
N#Cc1ccc(cc1)C(=O)\[NH+]=c(cc[nH]2)\cc2-c3ccc(cc3)N(C4)CC[C@H]4O	-6.581420353
COc1c(F)ccc(c1)NC(=O)c2cc(c(cc2)OC)NC(=O)c3ccc([nH+]c3)N(C4)CC[C@H]4O	-6.578791943
O[C@@H]1CCN(C1)C(=O)c2ccc(cc2)NC(=O)c3ccc(cc3)NC(=O)c4ccc(N)cc4	-6.576674066
c1ncc(OC)c(F)c1C(=O)Nc2cnc(nc2)Oc(cc3)ccc3N(C4)CC[C@H]4O	-6.565701285
CC(C)(C)NC(=O)c1ccc(cc1)C(=O)Nc(ccc2)cc2-c3cnc(cn3)N(C4)CC[C@@H]4O	-6.554214115
CC(C)c1ccc(cn1)NC(=O)c2c(C)c(Cl)cc(c2)CN(C3)CC[C@H]3O	-6.554098701
O[C@H]1CCN(C1)c(cnc2)cc2NC(=O)c3ccc(cc3)Oc(n4)cncc4COC	-6.551731263
CC(=O)Nc1ccc(cc1)NC(=O)c2cc(ccc2)NC(=O)c3ccc([nH+]c3)N(C4)CC[C@H]4O	-6.551103524
CC(=O)Nc1ccc(cc1)NC(=O)c2cc(ccc2)NC(=O)c3ccc([nH+]c3)N(C4)CC[C@@H]4O	-6.545563363
COc(cc1)cc(F)c1NC(=O)COc(n2)cncc2-c3ccc(cc3)[N@H+](C4)CC[C@H]4O	-6.543500025
CC(C)CC(=O)Nc1cc(ccc1)NC(=O)c2ccc(nc2)N(C3)CC[C@@H]3O	-6.540462946
C1[C@H](O)CC[NH+]=C1Cc2ccc(cc2)-c3ccc(cn3)NCc4ccc(cc4)OC	-6.535442863
C1[C@@H](O)CC[NH+]=C1Cc2ccc(cc2)-c3ccc(cn3)NCc4ccc(cc4)OC	-6.534831406
Cc1ccc(cc1)NC(=O)c2ccc(nc2)Cc3cc(ncc3)N(C4)CC[C@H]4O	-6.534405798
N#Cc1ccc(nc1)C(=O)Nc(cc(F)c2)cc2-c3ccc(cn3)N(C4)CC[C@@H]4O	-6.530406972
[O-]C(=O)/C=C/c1ccc(cc1)Oc(cc2)ccc2C(=O)Nc(nc3)ccc3N(C4)CC[C@@H]4O	-6.529988993
c1cc(C)ccc1C(=O)Nc(nc2)ccc2Nc(nc3)ccc3C(=O)N(C4)CC[C@@H]4O	-6.52795903
CS(=O)(=O)c(cc1)c(F)cc1C(=O)Nc(cc2)ccc2-c3ccc([nH+]c3)N(C4)CC[C@@H]4O	-6.525690213
N#Cc1ccc(cc1)NC(=O)c2cc(N(C3)CC[C@H]3O)c(cc2)-c4ccc(c[nH+]4)N(C5)CC[C@H]5O	-6.524289172
COc1ccc(nc1)NC(=O)c2cc(ncc2)Oc3ccc([nH+]c3)N(C4)CC[C@@H]4O	-6.523403153
O[C@@H]1CCN(C1)c(cc2)ccc2C(=O)Nc(nc3)c([O-])cc3C(=O)Nc(cc4)ccc4CC	-6.521583106
Cc1ccc(cc1)-c(cc2)cc(F)c2C(=O)Nc(cn3)ccc3C(=O)N(C4)CC[C@@H]4O	-6.52151714
N#CCOc1ccc(cc1)OCCC(=O)Nc(cc2)ccc2C(=O)Nc3cc(ncc3)N(C4)CC[C@H]4O	-6.516186877
COc1ccc(nc1)NC(=O)Nc2ccc([nH+]c2)Nc(c3)ccc(F)c3N(C4)CC[C@H]4O	-6.511334887
FC(F)(F)C(=O)Nc1ccc(cc1)Nc(cc2)cc(c2N)[N@@H+](C3)CC[C@H]3O	-6.509202193
c1nc(C)ccc1C(=O)Nc(c2)cnc(c2F)Oc3ccc([nH+]c3)N(CC4)CCC4O	-6.504963952
c1cnc(OC)cc1C(=O)Nc(cn2)ccc2-c3ccc(cc3)[N@H+](C4)CC[C@H]4O	-6.503915665
N#Cc1cc(ccc1)C(=O)Nc(cc2)cc(N(C3)CC[C@@H]3O)c2C(=O)Nc(cc4)ccc4C(=O)N(C5)CC[C@H]5O	-6.498371937
O[C@H]1CCN(C1)c(ccc2)cc2C(=O)Nc3c(F)ccc(c3)NS(=O)(=O)c(c4F)cccc4	-6.495609516
CC(C)(C)Cc(c(F)cc1)cc1C(=O)Nc2ccc([nH+]c2)N(C3)CC[C@@H]3O	-6.491408742
c1cnc(OC)cc1NC(=O)c2ccc(cc2)-c3cc(ccc3)[N@@H+](C4)CC[C@@H]4O	-6.487575079
O[C@H]1CCN(C1)c(nc2)ccc2C(=O)Nc(cc3)ccc3-c(c[nH+]4)ccc4C	-6.484384045
CC(C)(C)NOC(=O)Nc(ccc1)cc1NC(=O)c2cc(ccc2)N(C3)CC[C@@H]3O	-6.484096237
O[C@H]1CCN(C1)c([nH+]c2)ccc2NC(=O)c3cc(ccc3)Oc(cc4)ccc4OC	-6.483789616
COC(=O)c(ccc1)cc1C(=O)Nc(cc2)cc(Cl)c2CNc([nH+]c3)ccc3N(C4)CC[C@@H]4O	-6.483614527
c1cc(C)ccc1C(=O)Nc(cc2)cc(N(C3)CC[C@H]3O)c2-c4ccc([nH+]c4)N(C5)CC[C@@H]5O	-6.479711239
O[C@@H]1CCN(C1)c(nc2)ccc2C(=O)Nc(cc3)ccc3-c(c[nH+]4)ccc4C	-6.47631475
n1cc(C)cnc1C(=O)Nc(cc2F)cc(F)c2-c(c3)ncc(F)c3N(C4)CC[C@H]4O	-6.475489103
COc1c(F)ccc(c1)NC(=O)c2cc(cnc2)-c3ccc(c[nH+]3)N(C4)CC[C@@H]4O	-6.470935008
CC(=O)Nc1ccc(cc1)OCC(=O)Nc(nc2)ccc2-c3cc(cc[nH+]3)N(C4)CC[C@H]4O	-6.467636303
CCOc(ncc1)cc1C(=O)Nc(cc2)cc(F)c2-c3ccc([nH+]c3)N(C4)CC[C@H]4O	-6.466536181
C1[C@H](O)CCN=C1Cc2ccc(cc2)-c3ccc(c[nH+]3)NCc4ccc(cc4)OC	-6.462570567
O[C@@H]1CCN(C1)c2c(F)ccc(c2)NC(=O)c3ccc(cc3)NCc(cc4)ccc4C([O-])=O	-6.453844541
CS(=O)(=O)c(cc1)ccc1NC(=O)c2ccc(cc2)-c3ccc(c[nH+]3)N(C4)CC[C@H]4O	-6.449092171
CC(C)(C)NC(=O)c1ccc(cc1)NC(=O)c2cc(ccc2)OCCC[N@H+](C3)CC[C@@H]3O	-6.448650306
O[C@@H]1CCN(C1)c(ccc2)cc2C(=O)Nc3c(F)ccc(c3)NS(=O)(=O)c(c4F)cccc4	-6.44839821
CC(=O)Nc(ccc1)cc1C(=O)Nc(c2)ccc(OC)c2-c3cc(cc[nH+]3)N(C4)CC[C@@H]4O	-6.443808185
c1cnc(OC)cc1C(=O)Nc(cn2)ccc2-c3ccc(cc3)[N@H+](C4)CC[C@@H]4O	-6.440822438
c1cnc(OC)cc1NC(=O)c2ccc(cc2)-c3cc(ccc3)N(C4)CC[C@H]4O	-6.438849225
O[C@H]1CCN(C1)c(nc2)ccc2C(=O)Nc(cn3)ccc3-c4ccc(cc4)NC	-6.43567348
CC(C)(O)c1cc(ccc1)C(=O)Nc(ccc2)cc2-c3cnc(cn3)N(C4)CC[C@@H]4O	-6.435504553
N#Cc1ccc(cc1)C(=O)Nc(ccn2)cc2-c3ccc(cc3)[N@@H+](C4)CC[C@H]4O	-6.434297598
CS(=O)(=O)Nc(ccc1)cc1NC(=O)c2cc(ccn2)-c3cc(ccc3)[N@H+](C4)CC[C@H]4O	-6.43139791
C#Cc1ccc(cc1)CN(C)C(=O)c2cccc(n2)-c(c3C)cc(c[nH+]3)N(C4)CC[C@H]4O	-6.430607884
N#Cc1ccc(cc1)-c2cc(c(F)cc2)NC(=O)c3cc(ncn3)N(C4)CC[C@H]4O	-6.430341885
N#Cc1ccc(nc1)C(=O)Nc(cc2)cc(F)c2-c3ccc(c[nH+]3)N(C4)CC[C@@H]4O	-6.42373324
c1cnc(OC)cc1NC(=O)c2ccc(cc2)-c3cc(ccc3)[N@H+](C4)CC[C@H]4O	-6.422471809
CC(C)(O)c1cc(ccc1)C(=O)Nc(ccc2)cc2-c3cnc(cn3)N(C4)CC[C@H]4O	-6.419245593
c1nc(N)ccc1NC(=O)c2cc(F)c(cc2)NC(=O)c3ccc(cn3)N(CC4)CCC4O	-6.418880584
c1cc(F)c(C)cc1C(=O)Nc(cc2)ccc2CN(CC3)CCC3O	-6.417309122
O[C@H]1CCN(C1)c2cc/c([nH]c2)=N/C(=O)COc(ccc3)cc3NC(=O)c4cc(C)ccc4	-6.416880139
n1cc(C)ccc1C(=O)Nc2cccc(n2)Oc(ccc3)cc3[N@@H+](C4)CC[C@@H]4O	-6.415229951
COc(cc1)c(Cl)cc1C(=O)Nc(ccc2)cc2C(=O)Nc3cc(c[nH+]c3)N(C4)CC[C@@H]4O	-6.411920172
O[C@H]1CC[N@H+](C1)c(ccc2)cc2C(=O)Nc(cc3)c(Cl)cc3C(=O)Nc(ncc4)cc4OC	-6.411307193
COc(cc1)ccc1C(=O)Nc(cc2)ccc2-c3ccc([nH+]c3)N(C4)CC[C@H]4O	-6.406635257
CC(C)(C)Cc1cc(cc[nH+]1)NC(=O)c2cc(Cl)c(cc2)N(C3)CC[C@H]3O	-6.405301626
CC(C)(C)c1c(F)ccc(c1)C(=O)Nc2ccc([nH+]c2)N(C3)CC[C@@H]3O	-6.403050049
O[C@H]1CCN(C1)c(cc2)ccc2C(=O)Nc(nc3)c([O-])cc3C(=O)Nc(cc4)ccc4CC	-6.400750179
COc(cc1)c(C)cc1C(=O)Nc(ncc2)cc2-c3ccc(c[nH+]3)N(C4)CC[C@@H]4O	-6.400096962
COc(cc1)cc(Cl)c1C(=O)Nc(cc2)cc(Cl)c2C(=O)N(C3)CC[C@@H]3O	-6.396281524
O[C@@H]1CCN(C1)c([nH+]cc2)cc2NC(=O)c3ccc(cc3)-c4cc(F)c(cc4)OC	-6.391829618
c1ccc([C@H](C)O)cc1C(=O)Nc([nH+]cc2N)c(Cl)c2N(C3)CC[C@@H]3O	-6.385444947
CC(=O)Nc1ccc(cc1)Oc2ccc(nc2)NC(=O)c3cc(F)c(cc3)N(C4)CC[C@H]4O	-6.384882475
CC(C)(C)C(=O)c1ccc(cc1)C(=O)/N=c(\c2)[nH]cc(Cl)c2N(C3)CC[C@H]3O	-6.384543087
CC(C)c1ccc(cn1)NC(=O)c2c(C)c(Cl)cc(c2)CN(C3)CC[C@@H]3O	-6.383874108
O[C@H]1CCN(C1)c([nH+]c2)ccc2C(=O)Nc(ccc3)cc3-c4cc(OC)c(F)cc4	-6.382331295
O[C@@H]1CCN(C1)c([nH+]c2)ccc2NC(=O)c3c(F)cc(cn3)-c(cc4)ccc4[C@H](C)O	-6.375798751
CC(C)(C)C(=O)c1ccc(cc1)C(=O)/N=c(\c2)[nH]cc(Cl)c2N(C3)CC[C@@H]3O	-6.372883968
CC(=O)c1cc(ccc1)C(=O)Nc(cc2)ccc2-c3c([nH+]ccc3)N(C4)CC[C@H]4O	-6.372430852
COC(=O)COc(cc1)ccc1NC(=O)c2cnc(nc2)-c3ccc(cc3)[N@@H+](C4)CC[C@H]4O	-6.370866029
N#Cc1c(F)ccc(c1)C(=O)Nc2cc(ccc2)NC(=O)c3ccc([nH+]c3)N(C4)CC[C@H]4O	-6.362464198
COc(cc1)c(C)cc1C(=O)Nc(ncc2)cc2-c3ccc(c[nH+]3)N(C4)CC[C@H]4O	-6.361534853
Cc1c(Cl)c(ccc1)NC(=O)c2ccc(nc2)N(C3)CC[C@@H]3O	-6.358681561
N#Cc1ccc(cc1)NC(=O)c2cc(c(F)c([O-])c2)N(CC3)CCC3O	-6.358340742
O[C@@H]1CCN(C1)c2cc/c([nH]c2)=N/C(=O)COc(ccc3)cc3NC(=O)c4cc(C)ccc4	-6.357209431
Cc1ccc(cc1)NC(=O)c2cc(ccn2)Oc3ccc([nH+]c3)N(CC4)CCC4O	-6.352584561
c1ccc([C@@H](C)O)cc1C(=O)Nc2ccc(cc2)Nc3cc([nH+]cc3)N(C4)CC[C@H]4O	-6.350905748
N#Cc1ccc(cc1)C(=O)Nc(cc2)cc(N)c2-c3ccc(c[nH+]3)N(C4)CC[C@H]4O	-6.350064902
c1cc(F)c(OC)cc1C(=O)Nc(ccc2)cc2-c3ccc(c[nH+]3)N(C4)CC[C@H]4O	-6.349983583
FC(F)(F)C(=O)Nc1ccc(cc1)Nc(cc2)cc(c2N)[N@H+](C3)CC[C@H]3O	-6.348575288
C=CC(=O)c1ccc(cc1)NC(=O)[C@H](C)c2cc(Cl)c(cc2)N(C3)CC[C@@H]3O	-6.344029817
c1cc(F)c(OC)cc1C(=O)Nc(cc2)ccc2-c3ccc([nH+]c3)N(C4)CC[C@H]4O	-6.343362461
COC(=O)COc(cc1)ccc1NC(=O)c2cnc(nc2)-c3ccc(cc3)[N@H+](C4)CC[C@H]4O	-6.342385214
CC(C)(C)Cc(nc1)ccc1C(=O)Nc(cc2)cc(Cl)c2CN(C3)CC[C@H]3O	-6.342100965
COC(=O)Nc(ncc1)cc1C(=O)Nc(cc2)cc(F)c2Nc([nH+]cc3)cc3N(C4)CC[C@H]4O	-6.340917104
CCc(cc1)cc(C(F)(F)Cl)c1C(=O)Nc(cc2)ccc2CN(C3)CC[C@H]3O	-6.339077534
[O-]C(=O)Nc(nc1)ccc1NC(=O)c(c2)ccc(c2C(F)(F)F)-c3cc(cc[nH+]3)N(C4)CC[C@H]4O	-6.337924712
Cc1cc(ccc1)Nc(cn2)cc(c2C#N)[N-]C(=O)c3ccc(c[nH+]3)N(C4)CC[C@H]4O	-6.332132565
CC(C)(C)NC(=O)c1ccc(cc1)NC(=O)c2cc(ccc2)OCCC[N@H+](C3)CC[C@H]3O	-6.33199357
OC1CCN(CC1)c(c(O)cc2)cc2C(=O)Nc(n3)cccc3-c4cc(c(F)cc4)NC(=O)OC	-6.330513021
CC(C)(C)NC(=O)c1ccc(cc1)NC(=O)c2cc(ccc2)OCCC[N@@H+](C3)CC[C@@H]3O	-6.326415272
O[C@H]1CCN(C1)c(cc2)ccc2C(=O)Nc(nc3)ccc3-c(cc4C([O-])=O)cc[nH+]4	-6.323679297
COc(cc1)ccc1C(=O)Nc2ccc(nc2)NC(=O)c3ccc(cc3)N(C4)CC[C@@H]4O	-6.322896453
COc(cc1)ccc1C(=O)Nc2ccc(nc2)NC(=O)c3ccc(cc3)N(C4)CC[C@@H]4O	-6.322896453
Cc1ccc(cc1)NC(=O)c2ccc([nH+]c2)CNc3cc(ccc3)N(C4)CC[C@H]4O	-6.322825463
Cc1ccc(cc1)NC(=O)c2ccc([nH+]c2)CNc3cc(ccc3)N(C4)CC[C@@H]4O	-6.322451387
O[C@H]1CCN(C1)c(nc2)ccc2NC(=O)c3c(F)cc(cc3)NC(=O)c4ccc(C)nc4	-6.320039703
N#Cc1ccc(cc1)NC(=O)c2ccc(cc2)C(=O)Nc(ncc3)cc3N(CC4)CCC4O	-6.319070822
O[C@@H]1CCN(C1)c([nH+]c2)ccc2NC(=O)c3cc(-c4ccc(cc4)OCC)cc(n3)N(C5)CC[C@H]5O	-6.31758605
c1cnc(OC)cc1NC(=O)c2ccc(cc2)C(=O)Nc3ccc(nc3)N(CC4)CCC4O	-6.315615353
O[C@@H]1CCN(C1)c([nH+]c2)ccc2NC(=O)c3cc(-c4ccc(cc4)OCC)cc(n3)N(C5)CC[C@@H]5O	-6.314972542
O[C@H]1CCN(C1)c(ncc2)cc2NC(=O)c3c(F)cc(cc3)-c4ccc(nc4)OC	-6.312024641
O[C@H]1CCN(C1)c2c(F)ccc(c2)NC(=O)c3ccc(cc3)NCc(cc4)ccc4C([O-])=O	-6.304492698
c1ccc(N(C)C)cc1C(=O)Nc(ccc2)cc2-c3ccc(c[nH+]3)N(C4)CC[C@@H]4O	-6.298444435
CCc1cc(cc[nH+]1)NC(=O)c2ccc(cc2)C(=O)Nc(nc3)ccc3N(C4)CC[C@@H]4O	-6.297603381
c1nc(C#N)ccc1C(=O)Nc(cc2)cc(Cl)c2-c3cc(c[nH+]c3)N(C4)CC[C@@H]4O	-6.297598777
N#Cc1ccc(nc1)NC(=O)c2ccc(cc2)Oc(cc3)ccc3N(C4)CC[C@H]4O	-6.296589998
O[C@@H]1CCN(C1)c(ncn2)cc2NC(=O)c3c(F)cc(cc3)-c(cc4)ccc4C	-6.296001248
O[C@@H]1CCN(C1)c(nc2)ccc2C(=O)Nc3cc([nH+]cc3)NCc4cc(F)ccc4	-6.295409626
Cc1cc(ccc1)Nc(cn2)cc(c2C#N)NC(=O)c3ccc(cn3)N(C4)CC[C@@H]4O	-6.294288931
CC(C)(C)Cc(nc1)ccc1C(=O)Nc(cc2)cc(Cl)c2CN(C3)CC[C@@H]3O	-6.290870255
O[C@H]1CCN(C1)c(cn2)ccc2C(=O)Nc3ccc(cc3)Oc(cc4)ccc4NC(=O)OC	-6.29031889
c1nc(C#N)ccc1C(=O)Nc(cc2)cc(Cl)c2-c3cc(c[nH+]c3)N(C4)CC[C@H]4O	-6.289701753
CC(=O)Nc(c1)ccc(F)c1-c(cc2)ccc2C(=O)Nc3cccc(n3)N(C4)CC[C@H]4O	-6.288382046
O[C@H]1CCN(C1)c([nH+]c2)ccc2NC(=O)c3c(F)cc(cn3)-c(cc4)ccc4[C@@H](C)O	-6.288294742
N#CCOc1ccc(cc1)OCCC(=O)Nc(cc2)ccc2C(=O)Nc3cc(ncc3)N(C4)CC[C@@H]4O	-6.288220949
Cc1ccc(cn1)NC(=O)c2cccc(n2)Oc3ccc([nH+]c3)N(C4)CC[C@H]4O	-6.283142894
C=CC(=O)c1ccc(cc1)NC(=O)[C@H](C)c2cc(Cl)c(cc2)[N@H+](C3)CC[C@H]3O	-6.282843826
O[C@@H]1CC[N@@H+](C1)c(ccc2)cc2C(=O)Nc(cc3)c(Cl)cc3C(=O)Nc(ncc4)cc4OC	-6.279707965
CN(C)Cc(cc1)ccc1C(=O)Nc2ccc(nc2)Nc(cc3)ccc3C(=O)N(C4)CC[C@@H]4O	-6.278264646
O[C@H]1CCN(C1)c(cn2)ccc2C(=O)Nc(cc3)c(F)cc3-c(cc4C)cc[nH+]4	-6.278171429
CC(=O)Nc(c1)cc(C)cc1C(=O)Nc(cn2)ccc2-c3cc(ccc3)N(C4)CC[C@H]4O	-6.276217801
CC(C)(C)c1cc(ccc1)C(=O)Nc(cn2)ccc2-c(nc3)ncc3N(C4)CC[C@H]4O	-6.27342675
OC1CCN(CC1)c(cc2)ccc2C(=O)Nc(c3)cnc(F)c3Cc(cc4)ccc4C(=O)OC	-6.271964815
c1cnc(C([O-])=O)cc1C(=O)Nc(cc2)ccc2C(=O)Nc(cc3)ccc3C(=O)N(C4)CC[C@H]4O	-6.271274344
CCOc(ccc1)cc1NC(=O)c2cc(F)c(nc2)-c3ccc(cn3)N(C4)CC[C@@H]4O	-6.269880124
CCc1cc(cc[nH+]1)NC(=O)c2ccc(cc2)C(=O)Nc(nc3)ccc3N(C4)CC[C@H]4O	-6.26929247
O[C@@H]1CCN(C1)c(nc2)ccc2C(=O)Nc(cn3)ccc3-c4ccc(cc4)NC	-6.265162048
CC(=O)c1cc(ccn1)NC(=O)c2cc(F)c(cc2)NC(=O)c3cc(F)c(cc3)N(C4)CC[C@H]4O	-6.263797137
CCOc(ncc1)cc1C(=O)Nc(cc2)cc(F)c2-c3ccc([nH+]c3)N(C4)CC[C@@H]4O	-6.262012821
CCOc(cc1)ccc1NC(=O)Nc(cn2)ccc2-c3ccc(c[nH+]3)N(C4)CC[C@H]4O	-6.260818008
CC(C)(C)OC(=O)c1cc(N)c(cc1)NC(=O)c2cc(ccc2)N(C3)CC[C@@H]3O	-6.260055365
c1ncc(OC)c(F)c1C(=O)Nc2cnc(nc2)Oc(cc3)ccc3N(C4)CC[C@@H]4O	-6.259044766
COc(cc1)cc(F)c1NC(=O)COc(n2)cncc2-c3ccc(cc3)[N@@H+](C4)CC[C@H]4O	-6.254608952
O[C@@H]1CCN(C1)c(ncc2)cc2NC(=O)c3c(F)cc(cc3)-c4ccc(nc4)OC	-6.252260409
COc(nc1)ccc1C(=O)Nc(c(F)cc2)cc2-c3ccc(c[nH+]3)N(C4)CC[C@H]4O	-6.251322181
CC(=O)c1c(Cl)cc(cc1)NC(=O)c2cc(ccc2)-c3cnc(cn3)N(C4)CC[C@H]4O	-6.249904084
CC(=O)Nc(ncc1)cc1C(=O)Nc(cc2)cc(F)c2-c3cc(ncc3)N(C4)CC[C@@H]4O	-6.246347813
FC(F)(F)C(=O)Nc1ccc(cc1)Nc(cc2)cc(c2[NH3+])N(C3)CC[C@H]3O	-6.245589554
COc(cc1)ccc1NC(=O)c2cc(F)c(cc2)-c3ccc(c[nH+]3)N(C4)CC[C@H]4O	-6.234735518
CC(=O)c1cc(ccn1)-c2cc(F)c(cc2)NC(=O)c3ccc([nH+]c3)N(C4)CC[C@H]4O	-6.232788266
CC(C)(O)c(cc1)ccc1C(=O)Nc(c2)ccc(OCC(F)(F)Cl)c2[N@H+](C3)CC[C@@H]3O	-6.223230097
COC(=O)Nc(ncc1)cc1C(=O)Nc(cc2)cc(F)c2Nc([nH+]cc3)cc3N(C4)CC[C@@H]4O	-6.218104402
N#Cc1ccc(cc1)C(=O)Nc(cc2)cc(F)c2NC(=O)c3cc(ccc3)[N@H+](C4)CC[C@H]4O	-6.21804216
CC(=O)Nc(ncc1)cc1C(=O)Nc(cc2)cc(F)c2-c3cc(ncc3)N(C4)CC[C@H]4O	-6.213885547
c1nc(C#N)ccc1C(=O)Nc(cc2)ccc2-c3cc(ccc3)[N@H+](C4)CC[C@H]4O	-6.209733661
N#Cc1ccc(cc1)NC(=O)c2cc(c(O)cc2)-c3ccc(cn3)N(C4)CC[C@H]4O	-6.209704288
CC(=O)Nc1cc(ccc1)NC(=O)c2ccc(cc2)-c3ccc(c[nH+]3)N(C4)CC[C@H]4O	-6.206245373
Cc1ccc(cn1)NC(=O)c2c(Cl)cnc(c2)-c3ccc(cc3)[N@@H+](C4)CC[C@@H]4O	-6.204767836
CN(C)Cc(cc1)ccc1C(=O)Nc2ccc(nc2)Nc(cc3)ccc3C(=O)N(C4)CC[C@H]4O	-6.202679479
N#Cc1ccc(cc1)NC(=O)c2cc(F)c(nc2)Nc([nH+]c3)ccc3N(CC4)CCC4O	-6.200950159
[O-]C(=O)c1ccc(cc1)-c(ccc2)cc2C(=O)Nc3ccc([nH+]c3)N(C4)CC[C@@H]4O	-6.200610037
Cc1c(F)cc(cc1)NC(=O)COc(cc2)ccc2-c3ccc(c[nH+]3)N(C4)CC[C@H]4O	-6.198976693
CC(=O)c1c(Cl)cc(cc1)NC(=O)c2cc(ccc2)-c3cnc(cn3)N(C4)CC[C@@H]4O	-6.196050445
OC1CCN(CC1)c(nc2)ncc2NC(=O)c3cc(ncc3)Nc4ccc(cc4)OC	-6.194555674
C#Cc1ccc(cc1)CN(C)C(=O)c2cccc(n2)-c(c3C)cc(c[nH+]3)N(C4)CC[C@@H]4O	-6.190834772
[O-]C(=O)/C=C\c1cc(ccn1)NC(=O)c2ccc(cc2)NC(=O)c3cc(ccc3)[N@H+](C4)CC[C@H]4O	-6.188430062
c1ccc([C@@H](C)O)cc1C(=O)\N=c([nH]cc2N)\c(Cl)c2N(C3)CC[C@@H]3O	-6.176466265
CC(=O)c1c(F)ncc(c1)NC(=O)c2c(F)cnc(c2)-c3ccc(cc3)N(C4)CC[C@@H]4O	-6.174353716
N#Cc1ccc(cc1)C(=O)Nc(cc2)cc(F)c2NC(=O)c3cc(ccc3)[N@@H+](C4)CC[C@@H]4O	-6.16189467
C1[C@H](O)CC[NH+]=C1Cc2ccc(cc2)-c3ccc(c[nH+]3)NCc4ccc(cc4)OC	-6.159708432
CC(=O)c1c(F)ccc(c1)NC(=O)c2cncc(n2)-c3cc(F)c(cc3)N(C4)CC[C@H]4O	-6.158753423
CCC(=O)Nc(c1C)ccc(c1)NC(=O)c2cc([O-])c(cc2)[N@@H+](C3)CC[C@H]3O	-6.157345909
c1ccc([C@@H](C)O)cc1C(=O)Nc2ccc(cc2)Nc3cc([nH+]cc3)N(C4)CC[C@@H]4O	-6.153795557
CC(C)(C)Cc1cc(cc[nH+]1)NC(=O)c2cc(Cl)c(cc2)N(C3)CC[C@@H]3O	-6.147790808
N#Cc1ccc(cc1)NC(=O)Nc(c(F)cc2)cc2C(=O)Nc3ccc([nH+]c3)N(C4)CC[C@H]4O	-6.141954282
[O-]C(=O)Nc(cc1)ccc1C(=O)Nc(n2)cccc2-c3ccc(cc3)[N@H+](C4)CC[C@H]4O	-6.134859189
N#Cc1ccc(cc1)NC(=O)c2cc(N(C3)CC[C@@H]3O)c(cc2)-c4ccc(c[nH+]4)N(C5)CC[C@H]5O	-6.134053094
N#Cc1ccc(cc1)Nc(cnc2)cc2NC(=O)c3ccc(cc3)N(C4)CC[C@H]4O	-6.133969677
COc(cc1)ccc1NC(=O)c2cc(F)c(cc2)-c3ccc(c[nH+]3)N(C4)CC[C@@H]4O	-6.133228509
COc(cc1)cc(Cl)c1C(=O)Nc(cc2)cc(Cl)c2C(=O)N(C3)CC[C@H]3O	-6.128895344
[O-]C(=O)c1cc(ccc1)NC(=O)c2cc([O-])c(cc2)NC(=O)c3ccc(cc3)N(C4)CC[C@H]4O	-6.122780968
COc(cc1)ccc1C(=O)Nc(cc2)ccc2-c3ccc([nH+]c3)N(C4)CC[C@@H]4O	-6.121284537
CC(C)Nc(cc1)cc(F)c1NC(=O)c2ccc(cc2)CN(C3)CC[C@H]3O	-6.11701998
c1cc(C)ccc1C(=O)Nc2ccc(nc2)Nc3ccc(nc3)[N@@H+](C4)CC[C@@H]4O	-6.1141349
C1[C@@H](O)CC[NH+]=C1Cc2ccc(cc2)-c3ccc(c[nH+]3)NCc4ccc(cc4)OC	-6.114060623
[O-]C(=O)Nc(cc1)ccc1C(=O)Nc(n2)cccc2-c3ccc(cc3)N(C4)CC[C@H]4O	-6.111833354
CC(C)(C)c1c(F)ccc(c1)C(=O)Nc2ccc([nH+]c2)N(C3)CC[C@H]3O	-6.111397045
[O-]C(=O)/C=C/c1cc(ccn1)NC(=O)c2ccc(cc2)NC(=O)c3cc(ccc3)N(C4)CC[C@H]4O	-6.107703469
COc(cc1)ccc1C(=O)Nc2cc(ncc2)Oc3ccc([nH+]c3)N(C4)CC[C@@H]4O	-6.094275096
CC(C)Nc(cc1)cc(F)c1NC(=O)c2ccc(cc2)CN(C3)CC[C@@H]3O	-6.09311963
N#Cc1ccc(cc1)NC(=O)c2cc(F)c(nc2)Nc(nc3)ccc3N(CC4)CCC4O	-6.089898405
c1cc(C([O-])=O)ccc1C(=O)Nc2cccc(n2)Oc(cc3)ccc3N(C4)CC[C@H]4O	-6.089043819
O[C@@H]1CCN(C1)c([nH+]c2)ccc2NC(=O)c3c(F)cc(cc3)-c4cc(F)cc(n4)OC	-6.08687203
N#Cc1c(F)ccc(c1)NC(=O)c2ccc(cc2)-c3ccc(nc3)CN(CC4)CCC4O	-6.086855426
c1cc(C)ccc1C(=O)Nc2ccc(nc2)Nc3ccc(nc3)[N@H+](C4)CC[C@H]4O	-6.086789638
O[C@H]1CCN(C1)c(nc2)ccc2C(=O)Nc(cc3)ccc3-c4ccc(cc4)OC	-6.085941479
CC(=O)Nc1cc(ccc1)NC(=O)c2ccc(cc2)-c3ccc(c[nH+]3)N(C4)CC[C@@H]4O	-6.084557352
[O-]C(=O)c1ccc(cc1)NC(=O)c2cc(F)c(nc2)-c3cc(ccc3)[N@@H+](C4)CC[C@@H]4O	-6.067405121
c1ccc(N(C)C)cc1C(=O)Nc(ccc2)cc2-c3ccc(c[nH+]3)N(C4)CC[C@H]4O	-6.067262823
N#Cc1cc(cc(F)c1)C(=O)Nc(cc2)cc(F)c2C(=O)Nc3ccc([nH+]c3)N(C4)CC[C@@H]4O	-6.066413219
N#Cc1ccc(cc1)C(=O)Nc(cc2)cc(N)c2-c3ccc(c[nH+]3)N(C4)CC[C@@H]4O	-6.065966595
CCC(=O)Nc(c1C)ccc(c1)NC(=O)c2cc(O)c(cc2)[N@H+](C3)CC[C@@H]3O	-6.06378428
O[C@H]1CCN(C1)c(nc2)ccc2C(=O)Nc3cc(ccc3)Oc(ccc4)cc4NC(=O)NC	-6.063425774
CCOC(=O)c1cc(ccc1)NC(=O)c2c(ncc(F)c2)NC(=O)c3ccc(cc3)N(CC4)CCC4O	-6.056049785
N#Cc1cc(cc(F)c1)C(=O)Nc(cc2)cc(F)c2C(=O)Nc3ccc([nH+]c3)N(C4)CC[C@H]4O	-6.054322214
O[C@@H]1CC[N@@H+](C1)Cc(cc2)ccc2C(=O)Nc(cc3)ccc3C(=O)Nc(cc4)ccc4C([O-])=O	-6.046791268
O[C@H]1CCN(C1)c(nc2)ccc2NC(=O)c3ccc(cc3)Cc(ccn4)cc4C([O-])=O	-6.04527956
N#Cc1cc(ncc1)Nc(cc2)cc(F)c2C(=O)Nc3cc(ncc3)N(C4)CC[C@@H]4O	-6.041753765
O[C@H]1CCN(C1)c(cn2)ccc2C(=O)Nc(cc3)ccc3-c(cc4)ccc4C	-6.041295768
CC(C)c(cc1)ccc1C(=O)\N=c(\c2)[nH]cc(Cl)c2N(C3)CC[C@H]3O	-6.036050812
COc(cc1)c(C)cc1C(=O)Nc(cn2)cnc2-c3ccc(cc3)[N@@H+](C4)CC[C@@H]4O	-6.032165622
N#Cc1ccc(cc1)Nc(ncc2)cc2C(=O)Nc3ccc(nc3)N(C4)CC[C@@H]4O	-6.029057895
COC(=O)COc(cc1)ccc1NC(=O)c2cnc(nc2)-c3ccc(cc3)[N@H+](C4)CC[C@@H]4O	-6.025092896
N#Cc1cc(ccc1)NC(=O)c2cnc(cn2)-c3cc(F)c(cc3)N(C4)CC[C@H]4O	-6.023756005
CC(C)(C)NC(=O)c1ccc(cc1)NC(=O)c2cc(ccc2)OCCC[N@@H+](C3)CC[C@H]3O	-6.02254002
c1cc(C([O-])=O)ccc1C(=O)Nc2ccc(nc2)Oc(cc3)ccc3N(C4)CC[C@H]4O	-6.02223113
O[C@@H]1CCN(C1)c2cc([nH+]nc2)NC(=O)c3ccc(cc3)Oc(cc4)ccc4NC(=O)N	-6.017870288
O[C@@H]1CC[N@H+](C1)c(ccc2)cc2C(=O)Nc3c(F)ccc(c3)NS(=O)(=O)c(c4F)cccc4	-6.014717464
O[C@@H]1CCN(C1)c(ccc2)cc2C(=O)Nc3c(F)ccc(c3)[N-]S(=O)(=O)c(c4F)cccc4	-6.013506716
O[C@@H]1CCN(C1)c([nH+]c2)ccc2NC(=O)c3c(F)cc(cn3)-c(cc4)ccc4[C@@H](C)O	-6.011401574
c1ccc([C@@H](C)O)cc1C(=O)Nc([nH+]cc2N)c(Cl)c2N(C3)CC[C@@H]3O	-6.006569051
O[C@@H]1CC[N@H+](C1)c(ccc2)cc2NC(=O)c3ccc(cn3)-c4ccc(cc4)N(O)C(=O)OC	-6.003543972
COc(nc1)ccc1C(=O)Nc(c(F)cc2)cc2-c3ccc(c[nH+]3)N(C4)CC[C@@H]4O	-6.000218158
n1ccc(NC)cc1C(=O)Nc(cc2)cc(N(C3)CC[C@@H]3O)c2-c4ccc(c[nH+]4)N(C5)CC[C@@H]5O	-5.999891863
O[C@@H]1CCN(C1)c([nH+]c2)ccc2C(=O)Nc(ccc3)cc3-c4cc(OC)c(F)cc4	-5.994020614
CC(C)Nc(ccc1)cc1C(=O)Nc(cc2)ccc2-c3ccc(c[nH+]3)N(C4)CC[C@H]4O	-5.985998166
O[C@H]1CC[N@@H+](C1)Cc(cc2)ccc2C(=O)Nc(cc3)ccc3C(=O)Nc(cc4)ccc4C([O-])=O	-5.985286418
O[C@@H]1CCN(C1)c([nH+]c2)ccc2NC(=O)c3ccc(cc3)-c4cc(OC)ccc4	-5.983814576
O[C@@H]1CCN(C1)c([nH+]c2)ccc2C(=O)Nc(cc3)ccc3-c(c(F)cc4)cc4C(=O)OC	-5.97641438
c1ccc([C@H](C)O)cc1C(=O)Nc2ccc(cc2)Nc3cc([nH+]cc3)N(C4)CC[C@@H]4O	-5.974136077
O[C@H]1CCN(C1)c([nH+]c2)ccc2NC(=O)c3cc(-c4ccc(cc4)OCC)cc(n3)N(C5)CC[C@@H]5O	-5.973452523
CCC(=O)Nc(c1C)ccc(c1)NC(=O)c2cc(O)c(cc2)[N@@H+](C3)CC[C@@H]3O	-5.97027201
Cc1cc(cc[nH+]1)Nc(cn2)cc(c2C#N)NC(=O)c3ccc(cn3)N(C4)CC[C@@H]4O	-5.9654635
c1ccc([C@@H](C)O)cc1C(=O)Nc([nH+]cc2N)c(Cl)c2N(C3)CC[C@H]3O	-5.962748472
CC(C)c(cc1)ccc1C(=O)\N=c(\c2)[nH]cc(Cl)c2N(C3)CC[C@@H]3O	-5.954125509
[O-]C(=O)CCc1ccc(cc1)NC(=O)c2ccc(cc2)C(=O)Nc3ccc([nH+]c3)N(C4)CC[C@H]4O	-5.951170238
c1ccc(S(=O)(=O)C)cc1C(=O)Nc(ccc2)cc2-c3cc(ncc3)N(C4)CC[C@@H]4O	-5.949787043
O[C@H]1CC[N@H+](C1)c(cc2)c(F)cc2CC(=O)Nc(cc3)ccc3C(=O)Nc4ccc(cc4)OC	-5.947727147
N#Cc1c(F)ccc(c1)C(=O)Nc2cc(ccc2)NC(=O)c3ccc([nH+]c3)N(C4)CC[C@@H]4O	-5.94330009
COCCc1cc(c(F)cc1)NC(=O)c2ccc(nc2)-c3ccc(nc3)N(C4)CC[C@@H]4O	-5.942261497
O[C@@H]1CC[N@@H+](C1)c(ccc2)cc2C(=O)Nc3c(F)ccc(c3)NS(=O)(=O)c(c4F)cccc4	-5.939849997
N#Cc1ccc(cc1)C(=O)Nc2ccc(cc2)Oc(cc3)ccc3N(C4)CC[C@@H]4O	-5.939777428
CC(=O)Nc(ncc1)cc1C(=O)Nc(cc2)cc(F)c2-c3cc([nH+]cc3)N(C4)CC[C@H]4O	-5.938473546
O[C@@H]1CCN(C1)c(ccn2)cc2C(=O)Nc3cc(ccc3)Nc4ccc(nc4)OC	-5.934087819
O[C@H]1CCN(C1)c([nH+]c2)ccc2NC(=O)c3c(F)cc(cc3)-c4cc(F)cc(n4)OC	-5.933172709
CC(C)(C)NC(=O)c1ccc(cc1)NC(=O)c2cnc(c(n2)C)-c(cc3)cc(F)c3C[N@H+](C4)CC[C@@H]4O	-5.932658445
[O-]C(=O)CCc1ccc(cc1)NC(=O)c2ccc(cc2)C(=O)Nc3ccc([nH+]c3)N(C4)CC[C@@H]4O	-5.931604896
O[C@@H]1CCN(C1)c(ncn2)cc2C(=O)Nc(cc3)ccc3-c4cc(ccc4)NC(=O)NC	-5.928202494
CC(C)Oc(cc1)c(Cl)cc1C(=O)Nc(cc2)ccc2CN(C3)CC[C@@H]3O	-5.926811957
OC1CCN(CC1)c(n2)cccc2C(=O)Nc(ncc3)cc3Nc(cc4)ccc4C(=O)OC	-5.923017169
COc(cc1)ccc1NC(=O)COc(cn2)ccc2-c3ccc(cc3)[N@@H+](C4)CC[C@H]4O	-5.91967671
N#Cc1cc(ccn1)-c(cc2)cc(N)c2C(=O)Nc(ncc3)cc3N(C4)CC[C@@H]4O	-5.911376423
CCOc(ccc1)cc1C(=O)Nc(cc2)ccc2-c3ccc(c[nH+]3)N(C4)CC[C@@H]4O	-5.90860466
COCC(=O)c1c(F)ccc(c1)NC(=O)c2cc(c(Cl)cc2)N(C3)CC[C@@H]3O	-5.907138176
O[C@H]1CCN(C1)c(nc2)ccc2C(=O)Nc(cc3)ccc3-c(cn4)ccc4C	-5.905884082
Cc(c1)cc(C)cc1C(=O)Nc(ccc2)cc2-c3cc(ncn3)N(C4)CC[C@H]4O	-5.902800863
O[C@H]1CCN(C1)c(nc2)ccc2NC(=O)c3ccc(cc3)-c4cc(OC)ccc4	-5.898156875
[O-]C(=O)c1cc(ccc1)NC(=O)c2cc([O-])c(cc2)NC(=O)c3ccc(cc3)N(C4)CC[C@@H]4O	-5.8929957
O[C@H]1CCN(C1)c2cc(ncc2)NC(=O)c3ccc(cc3)-c4cc(OC)ncc4	-5.892930938
O[C@H]1CCN(C1)c(cc2)c(F)cc2C(=O)Nc(nc3)ccc3NC(=O)c4ccc(nc4)OC	-5.884901943
CC(F)(F)c(cc1)cc(F)c1C(=O)Nc(cc2)cc(Cl)c2CN(C3)CC[C@H]3O	-5.878717121
COc(cc1)cc(Cl)c1C(=O)Nc(cc2)cc(Cl)c2C[N@H+](C3)CC[C@@H]3O	-5.878021521
n1ccc(NC)cc1C(=O)Nc(cc2)cc(N(C3)CC[C@H]3O)c2-c4ccc(c[nH+]4)N(C5)CC[C@H]5O	-5.877368179
O[C@@H]1CCN(C1)c([nH+]c2)ccc2NC(=O)c3c(F)cc(cc3)NC(=O)c(cc4)ccc4C(=O)NC(C)C	-5.872745608
CC(=O)Nc1ccc(cc1)Nc(nc2)ccc2NC(=O)c3ccc(cc3)N(C4)CC[C@@H]4O	-5.871423016
N#Cc1ccc(cc1)Nc(ccc2)cc2C(=O)Nc3ccc([nH+]c3)N(C4)CC[C@H]4O	-5.866867724
c1cc(C([O-])=O)ccc1C(=O)Nc2ccc(nc2)Oc(cc3)ccc3N(C4)CC[C@@H]4O	-5.864002291
CCc(cc1)ccc1C(=O)Nc(cn2)cc(F)c2C(=O)Nc3ccc([nH+]c3)N(C4)CC[C@@H]4O	-5.861475628
O[C@H]1CCN(C1)c([nH+]c2)ccc2NC(=O)c3cc(OC)c(cc3)-c4cc(N)ccc4	-5.861319192
COc(cc1)c(C)cc1C(=O)Nc(cn2)cnc2-c3ccc(cc3)[N@H+](C4)CC[C@H]4O	-5.858849403
COc(cc1)ccc1C(=O)Nc(c2)ncc(F)c2-c3ccc(c[nH+]3)N(C4)CC[C@@H]4O	-5.858479706
O[C@@H]1CCN(C1)c(c[nH+]c2)cc2C(=O)Nc(cc3)cc(Cl)c3NC(=O)OC	-5.857290063
O[C@H]1CCN(C1)c([nH+]cc2)cc2NC(=O)c3ccc(cc3)-c4cc(F)c(cc4)OC	-5.854585914
N#Cc1ccc(cc1)NC(=O)c(cc2)cc(F)c2C(=O)Nc3ccc([nH+]c3)N(CC4)CCC4O	-5.853604666
n1ccc(NC)cc1C(=O)Nc(cc2)cc(N(C3)CC[C@H]3O)c2-c4ccc(c[nH+]4)N(C5)CC[C@@H]5O	-5.852576309
COc(cc1)c(C)cc1C(=O)Nc(c(Cl)cc2)cc2CN(C3)CC[C@H]3O	-5.848894511
O[C@H]1CCN(C1)c([nH+]cc2)cc2NC(=O)c3c(F)cc(cc3)-c4ccc(nc4)OC	-5.838703536
O[C@@H]1CCN(C1)c([nH+]c2)ccc2C(=O)Nc3cc(ccc3)Oc(ccc4)cc4NC(=O)NC	-5.8382438
CCOc(ccc1)cc1C(=O)Nc(cc2)ccc2-c3ccc(c[nH+]3)N(C4)CC[C@H]4O	-5.829305563
c1ccc(OC#N)cc1NC(=O)c2ccc(nc2)-c3ccc(cc3)N(C4)CC[C@H]4O	-5.828541929
N#Cc1c(Cl)c(ccc1)C(=O)Nc(c2)ccc(Cl)c2N(C3)CC[C@H]3O	-5.828294177
COc(cc1)ccc1NC(=O)COc(cn2)ccc2-c3ccc(cc3)[N@@H+](C4)CC[C@@H]4O	-5.824573926
COc(cc1)ccc1NC(=O)COc(cn2)ccc2-c3ccc(cc3)[N@H+](C4)CC[C@@H]4O	-5.823031386
O[C@@H]1CC[N@H+](C1)c(cc2)c(F)cc2CC(=O)Nc(cc3)ccc3C(=O)Nc4ccc(cc4)OC	-5.812741575
c1cnc(C#N)cc1C(=O)Nc(ccc2)cc2-c3cc(ccc3)N(C4)CC[C@H]4O	-5.809349317
c1cnc(C#N)cc1C(=O)Nc(ccc2)cc2-c3cc(ccc3)N(C4)CC[C@H]4O	-5.809349317
O[C@H]1CCN(C1)c2cc([nH+]cc2)NC(=O)c3ccc(cc3)-c4cc(OC)ncc4	-5.808359655
N#Cc1ccc(cc1)C(=O)Nc2ccc(cc2)Oc(cc3)ccc3N(C4)CC[C@H]4O	-5.79504267
N#Cc1c(F)ccc(c1)C(=O)Nc(cc2)cc(F)c2-c3cc(cc[nH+]3)N(C4)CC[C@@H]4O	-5.792215675
CC(=O)Nc(ccc1)cc1-c2cc(c(F)cc2)NC(=O)c3ccc(cn3)N(CC4)CCC4O	-5.780707811
c1ccc(F)c(c1C#N)-c(cc2)ccc2C(=O)Nc3ccc([nH+]c3)N(C4)CC[C@@H]4O	-5.780425534
O[C@@H]1CCN(C1)c(cn2)ncc2C(=O)Nc(cc3)c(Cl)cc3CCOc(nc4)ccc4OCC	-5.78004506
CCOc(cc1)ccc1NC(=O)Nc(cn2)ccc2-c3ccc(c[nH+]3)N(C4)CC[C@@H]4O	-5.779996525
COc(cc1)c(C)cc1C(=O)Nc(cn2)cnc2-c3ccc(cc3)[N@H+](C4)CC[C@@H]4O	-5.778601648
COc(cc1)ccc1NC(=O)COc(cn2)ccc2-c3ccc(cc3)N(C4)CC[C@H]4O	-5.777374078
COC(=O)c1c(Cl)cc(cc1)NC(=O)COc(nc2)ccc2-c3ccc(cn3)N(C4)CC[C@H]4O	-5.769774219
CC(C)Nc1c(Cl)cc(cc1)NC(=O)c2ccc([nH+]c2)N(C3)CC[C@H]3O	-5.765817075
CC(=O)Nc(ncc1)cc1C(=O)Nc(cc2)cc(F)c2-c3cc([nH+]cc3)N(C4)CC[C@@H]4O	-5.765680446
O[C@H]1CC[N@@H+](C1)c(ccc2)cc2C(=O)Nc3c(F)ccc(c3)NS(=O)(=O)c(c4F)cccc4	-5.764854547
COCCc1cc(c(F)cc1)NC(=O)c2ccc(nc2)-c3ccc(nc3)N(C4)CC[C@H]4O	-5.76322547
Cc(n1)cccc1C(=O)Nc(cc2)ccc2-c3ccc([nH+]c3)N(C4)CC[C@H]4O	-5.756524581
COc(nc1)ccc1C(=O)Nc(c(F)cc2)cc2-c3ccc(cn3)N(C4)CC[C@@H]4O	-5.753859553
CC(C)(C)C(=O)c1cc(ccc1)NC(=O)c2c(F)ccc(c2)N(C3)CC[C@H]3O	-5.746117176
n1ccc(NC)cc1C(=O)Nc(cc2)cc(N(C3)CC[C@@H]3O)c2-c4ccc(c[nH+]4)N(C5)CC[C@H]5O	-5.739492452
CC(=O)Nc1ccc(cc1)Oc(nc2)ccc2NC(=O)c3ccc(cn3)N(C4)CC[C@@H]4O	-5.738200598
c1cnc(C([O-])=O)cc1C(=O)Nc2ccc(nc2)Oc(ccc3)cc3N(C4)CC[C@H]4O	-5.738008046
c1cc(C([O-])=O)ccc1C(=O)Nc2cccc(n2)Oc(cc3)ccc3[N@@H+](C4)CC[C@@H]4O	-5.736965033
N#Cc1ccc(cc1)Nc(cnc2)cc2NC(=O)c3ccc(cc3)N(C4)CC[C@@H]4O	-5.734980748
Cc1cc(ccc1)Nc(cn2)c(F)nc2C(=O)Nc(c3)cnc(c3F)N(C4)CC[C@@H]4O	-5.734714482
COc(cc1)ccc1C(=O)Nc(c2)ncc(F)c2-c3ccc(c[nH+]3)N(C4)CC[C@H]4O	-5.731750939
c1ccc(N)cc1C(=O)\N=c([nH]c2)\cc([O-])c2-c3cc(ccc3)N(C4)CC[C@H]4O	-5.730315732
O[C@@H]1CC[N@H+](C1)Cc(cc2)ccc2C(=O)Nc(cc3)ccc3C(=O)Nc(cc4)ccc4C([O-])=O	-5.727996517
O[C@H]1CCN(C1)c(c[nH+]c2)cc2C(=O)Nc(cc3)cc(Cl)c3NC(=O)OC	-5.721422835
[O-]C(=O)c1c(F)cc(cc1)NC(=O)c2cc(ncc2)Oc(cc3)ccc3[N@@H+](C4)CC[C@H]4O	-5.712479149
N#Cc1ccc(cc1)NC(=O)Nc(c(F)cc2)cc2C(=O)Nc3ccc([nH+]c3)N(C4)CC[C@@H]4O	-5.711540378
COc(cc1)c(F)cc1C(=O)Nc2cc(N)cc(c2)[N@H+](CC3)CC[C@@H]3O	-5.707657415
O[C@H]1CCN(C1)c([nH+]c2)ccc2NC(=O)c3cc(-c4ccc(cc4)OCC)cc(n3)N(C5)CC[C@H]5O	-5.701841792
CC(C)Oc(cc1)c(Cl)cc1C(=O)Nc(cc2)ccc2CN(C3)CC[C@H]3O	-5.698079333
C=CCC(=O)Nc(cc1)ccc1C(=O)Nc2cc(ccc2)Oc3cc[nH+]c(n3)N(CC4)CCC4O	-5.688062047
CC(C)(C)C(=O)c1cc(ccn1)[N-]C(=O)c2cc(c(Cl)c[nH+]2)N(C3)CC[C@H]3O	-5.687612281
c1cccc(c1C#N)-c(cc2)ccc2C(=O)Nc3ccc([nH+]c3)N(C4)CC[C@@H]4O	-5.681486812
CC(=O)c1c(F)ccc(c1)NC(=O)c2cncc(n2)-c3cc(F)c(cc3)N(C4)CC[C@@H]4O	-5.680328668
O[C@@H]1CCN(C1)c2cc(nnc2)NC(=O)c3cc(c(F)cc3)Oc(ccc4)cc4OC	-5.679013381
CS(=O)(=O)COc(cc1)ccc1Cc2cc(c(cn2)N)-c3cnc(nc3)N(C4)CC[C@@H]4O	-5.678618496
CCOc(ccc1)cc1NC(=O)c2cc(F)c(nc2)-c3ccc(cn3)N(C4)CC[C@H]4O	-5.677733426
N#Cc1cc(c(Cl)cc1)-c2ccc(cc2)NC(=O)c3ccc([nH+]c3)N(C4)CC[C@H]4O	-5.672638925
C#CC(=O)c1c(C)cc(cc1)C(=O)Nc(cc2)cc(Cl)c2CN(C3)CC[C@@H]3O	-5.663760714
CS(=O)(=O)COc(cc1)ccc1Cc2cc(c(cn2)N)-c3cnc(nc3)N(C4)CC[C@H]4O	-5.663265537
Cc1cc(ccc1)Nc(cn2)cc(c2C#N)NC(=O)c3ccc(cn3)N(C4)CC[C@H]4O	-5.661801809
[O-]C(=O)Nc(cc1)ccc1C(=O)Nc(n2)cccc2-c3ccc(cc3)[N@@H+](C4)CC[C@@H]4O	-5.659917586
O[C@H]1CCN(C1)c(ccc2)cc2C(=O)Nc3c(F)ccc(c3)[N-]S(=O)(=O)c(c4F)cccc4	-5.655645213
CC(C)C#CNc(n1)cccc1C(=O)Nc(cc2)ccc2-c3c(nccc3)N(C4)CC[C@H]4O	-5.654475452
c1c(F)cc(OC)cc1NC(=O)c(cc2)cc(c2C#N)NC(=O)c3cc(F)c(cc3)N(C4)CC[C@H]4O	-5.654253475
Cc(c1)cc(C)cc1C(=O)Nc(ccc2)cc2-c3cc(ncn3)N(C4)CC[C@@H]4O	-5.65319527
COC(=O)COc(cc1)ccc1NC(=O)c2cnc(nc2)-c3ccc(cc3)N(C4)CC[C@H]4O	-5.652210599
Cc(n1)cccc1C(=O)Nc(cc2)ccc2-c3ccc([nH+]c3)N(C4)CC[C@@H]4O	-5.652127595
N#Cc1cc(ccc1)C(=O)Nc(cc2)cc(N(C3)CC[C@H]3O)c2C(=O)Nc(cc4)ccc4C(=O)N(C5)CC[C@H]5O	-5.651351815
[O-]C(=O)Nc(cc1)ccc1C(=O)Nc(n2)cccc2-c3ccc(cc3)[N@@H+](C4)CC[C@H]4O	-5.649762912
CCOc(cc1)ccc1NC(=O)Nc(c[nH+]2)ccc2-c3ccc(cn3)N(C4)CC[C@@H]4O	-5.648279229
N#CCOc1ccc(cc1)OCCC(=O)Nc(cc2)ccc2C(=O)Nc3cc([nH+]cc3)N(C4)CC[C@@H]4O	-5.647840772
[O-]C(=O)Nc(cc1)ccc1C(=O)Nc(n2)cccc2-c3ccc(cc3)[N@H+](C4)CC[C@@H]4O	-5.646745848
COc(cc1)ccc1NC(=O)c2ccc(nc2)-c3cc(Cl)c(cc3)N(C4)CC[C@@H]4O	-5.646646511
CCC(=O)Nc(c1C)ccc(c1)NC(=O)c2cc(O)c(cc2)[N@@H+](C3)CC[C@H]3O	-5.644252401
CC(C)(C)C(=O)c1ccc(nc1)N(C)C(=O)c2c(nccc2)N(CC3)CCC3O	-5.641820079
CCc(cc1)cc(C(F)(F)Cl)c1C(=O)Nc(cc2)ccc2C[N@H+](C3)CC[C@H]3O	-5.640404716
O[C@H]1CCN(C1)c(ncn2)cc2C(=O)Nc(cc3)ccc3-c4cc(ccc4)NC(=O)NC	-5.619655277
O[C@@H]1CCN(C1)c2cc(ncc2)NC(=O)c3ccc(cc3)-c4cc(OC)ncc4	-5.618723251
CC(=O)c1c(F)cc(cc1)C(=O)Nc(cc2)cc(Cl)c2CN(C3)CC[C@@H]3O	-5.613370864
N#Cc1c(F)ccc(c1)C(=O)Nc(c2)ccc(F)c2-c3ccc(cn3)N(C4)CC[C@@H]4O	-5.611040917
C[C@H]([NH3+])C(=O)Nc(cc1)ccc1-c2ccc(nc2)NC(=O)c3cc(F)c(cc3)N(C4)CC[C@H]4O	-5.605612652
O[C@@H]1CCN(C1)c([nH+]c2)ccc2C(=O)Nc(cc3)ccc3-c(ccc4)cc4C(=O)OC	-5.604291068
N#Cc1c(OC)ccc(c1)NC(=O)c2cncc(n2)-c3cc(F)c(cc3)N(C4)CC[C@@H]4O	-5.599811827
c1ccc(OC)cc1C(=O)Nc(cc2)cc(F)c2CNC(=O)c3cc(c(F)c[nH+]3)N(C4)CC[C@H]4O	-5.598248295
COc(cc1)ccc1NC(=O)COc(cn2)ccc2-c3ccc(c[nH+]3)N(CC4)CCC4O	-5.58903437
COC(=O)c(ccc1)cc1C(=O)Nc(cc2)cc(Cl)c2CNc([nH+]c3)ccc3N(C4)CC[C@H]4O	-5.587251668
CC(=O)c1c(F)cc(cc1)C(=O)Nc(cc2)cc(Cl)c2CN(C3)CC[C@H]3O	-5.585038758
N#Cc1ccc(cc1)C(=O)Nc(cc2)cc(Cl)c2CN(C3)CC[C@H]3O	-5.584462415
COc(cc1)c(C)cc1C(=O)Nc(c(Cl)cc2)cc2CN(C3)CC[C@@H]3O	-5.584428621
O[C@H]1CCN(C1)c([nH+]c2)ccc2C(=O)Nc3cc(ccc3)Oc(ccc4)cc4NC(=O)NC	-5.579146384
c1cnc(C([O-])=O)cc1C(=O)Nc2ccc(nc2)Oc(ccc3)cc3N(C4)CC[C@@H]4O	-5.572059477
O[C@H]1CCN(C1)c([nH+]c2)ccc2NC(=O)c3ccc(cc3)-c4cc(OC)ccc4	-5.569905254
CC(F)(F)c(cc1)cc(F)c1C(=O)Nc(cc2)cc(Cl)c2CN(C3)CC[C@@H]3O	-5.563999349
c1cnc(C#N)cc1C(=O)Nc(ccc2)cc2-c3cc(ccc3)[N@H+](C4)CC[C@H]4O	-5.558849421
c1cnc(C#N)cc1C(=O)Nc(ccc2)cc2-c3cc(ccc3)[N@H+](C4)CC[C@H]4O	-5.558849421
O[C@@H]1CCN(C1)c2c/c([nH]cc2)=N\C(=O)c3ccc(cc3)-c4cc(OC)ncc4	-5.553767821
O[C@H]1CCN(C1)c([nH+]c2)ccc2NC(=O)c3c(F)cc(cn3)-c(cc4)ccc4[C@H](C)O	-5.553053024
O[C@H]1CCN(C1)c([nH+]c2)ccc2C(=O)Nc(cc3)ccc3-c(c(F)cc4)cc4C(=O)OC	-5.550651422
COc(cc1)ccc1C(=O)Nc(c2)ccc(c2C(F)(F)F)-c3cc(nc[nH+]3)N(CC4)CCC4O	-5.54447483
CCc(cc1)cc(C(F)(F)Cl)c1C(=O)Nc(cc2)ccc2C[N@H+](C3)CC[C@@H]3O	-5.540810026
CC(C)Nc1c(Cl)cc(cc1)NC(=O)c2ccc([nH+]c2)N(C3)CC[C@@H]3O	-5.539982863
CC(=O)c1c(F)ncc(c1)NC(=O)c2c(F)cnc(c2)-c3ccc(cc3)[N@@H+](C4)CC[C@H]4O	-5.539076098
c1cc(F)c(OC)cc1C(=O)Nc(cn2)ccc2-c3cc(ccc3)N(C4)CC[C@@H]4O	-5.538145338
COc(cc1)ccc1NC(=O)c2ccc(nc2)-c3cc(Cl)c(cc3)N(C4)CC[C@H]4O	-5.521449709
N#CCOc1ccc(cc1)OCCC(=O)Nc(cc2)ccc2C(=O)Nc3cc([nH+]cc3)N(C4)CC[C@H]4O	-5.520023173
O[C@H]1CCN(C1)c([nH+]c2)ccc2C(=O)Nc(cc3)ccc3-c(ccc4)cc4C(=O)OC	-5.519448912
[truncated: 646 more rows]
